# Supplementary material for: Transcriptional regulation by Poly(ADP-ribose) polymerase-1 during T cell activation
Source: BMC Genomics. 2008 Apr 16;9:171. doi: 10.1186/1471-2164-9-171 (PMC2375913; doi:10.1186/1471-2164-9-171)
Supplement: Additional file 1 — Specific genes expressed in Parp-1-/- vs Parp-1+/+ T cells. Table listing the genes whose expression at basal level was higher in Parp-1-/- than in Parp-1+/+ T cells. [file 1471-2164-9-171-S1.xls]

## Sheet: Hoja1
Affy.ID	Gene symbol	Description	Fold-change Parp-1-/- vs Parp-1+/+ at basal level	p-value
1451313_a_at	1110067D22Rik	RIKEN_cDNA_1110067D22_gene	2.26848	6.35274e-06
1451692_at	2410015B03Rik	RIKEN_cDNA_2410015B03_gene	1.54785	0.00860377
1452009_at	9130422G05Rik	RIKEN_cDNA_9130422G05_gene	1.90984	0.0172427
1419758_at	Abcb1a	ATP-binding_cassette,_sub-family_B_(MDR/TAP),_member_1A	1.51699	0.0228753
1452217_at	Ahnak	AHNAK_nucleoprotein_(desmoyokin)	1.56344	0.000165707
1418960_at	B2m	beta-2_microglobulin	1.52418	0.00187725
1416131_s_at	C920006C10Rik	RIKEN_cDNA_C920006C10_gene	1.56602	0.0294454
1427301_at	Cd48	CD48_antigen	1.80158	0.000246956
1418353_at	Cd5	CD5_antigen	1.59081	0.000823112
1423095_s_at	Crbn	cereblon	1.55887	0.000417122
1419334_at	Ctla4	cytotoxic_T-lymphocyte-associated_protein_4	1.59345	0.0112244
1450069_a_at	Cugbp2	CUG_triplet_repeat,_RNA_binding_protein_2	1.77859	0.000204388
1424936_a_at	Dnahc8	dynein,_axonemal,_heavy_chain_8	2.30341	5.54176e-06
1450932_s_at	Dock9	dedicator_of_cytokinesis_9	1.57229	0.049508
1428116_a_at	Dynlt1	dynein_light_chain_Tctex-type_1	1.81669	0.00146048
1426787_at	Eef2	eukaryotic_translation_elongation_factor_2	1.56423	0.0147576
1427683_at	Egr2	early_growth_response_2	1.62417	0.0122096
1426871_at	Fbxo33	F-box_only_protein_33	1.66468	0.0044712
1423100_at	Fos	FBJ_osteosarcoma_oncogene	1.51486	0.0211675
1449773_s_at	Gadd45b	growth_arrest_and_DNA-damage-inducible_45_beta	1.63643	0.0115592
1451240_a_at	Glo1	glyoxalase_1	3.60709	1.1923e-06
1453473_a_at	Gpr178	G_protein-coupled_receptor_178	1.84512	0.00124046
1422018_at	Hivep2	human_immunodeficiency_virus_type_I_enhancer_binding_protein_2	1.50498	0.0442198
1418253_a_at	Hspa4l	heat_shock_protein_4_like	1.55603	0.0274764
1451567_a_at	Ifi203	interferon_activated_gene_203	2.94427	0.000413287
1425763_x_at	Igh-VJ558	immunoglobulin_heavy_chain_(J558_family)	2.06805	0.0327374
1421173_at	Irf4	interferon_regulatory_factor_4	1.55426	0.0222553
1429381_x_at	LOC238447	NA	2.15783	0.0239455
1428301_at	LOC554327	NA	2.05547	1.98434e-06
1424942_a_at	Myc	myelocytomatosis_oncogene	1.50976	0.00655759
1417483_at	Nfkbiz	nuclear_factor_of_kappa_light_polypeptide_gene_enhancer_in_B-cells_inhibitor,_zeta	1.75253	0.00155304
1416505_at	Nr4a1	nuclear_receptor_subfamily_4,_group_A,_member_1	1.55318	0.011526
1436750_a_at	Oxct1	3-oxoacid_CoA_transferase_1	1.64318	0.0131481
1426878_at	Pb1	polybromo_1	1.76188	0.01305
1427075_s_at	Pcmtd2	protein-L-isoaspartate_(D-aspartate)_O-methyltransferase_domain_containing_2	1.62636	0.000225101
1416407_at	Pea15	phosphoprotein_enriched_in_astrocytes_15	1.56964	0.00440676
1435458_at	Pim1	proviral_integration_site_1	1.84177	0.000196901
1452083_a_at	Pja1	praja1,_RING-H2_motif_containing	1.52072	0.0208964
1449824_at	Prg4	proteoglycan_4_(megakaryocyte_stimulating_factor,_articular_superficial_zone_protein)	1.54687	0.00550406
1426419_at	Rbm26	RNA_binding_motif_protein_26	1.54432	0.0165701
1427899_at	Rnf6	ring_finger_protein_(C3H2C3_type)_6	2.01202	0.0222198
1424704_at	Runx2	runt_related_transcription_factor_2	1.77979	0.0169973
1438931_s_at	Sesn1	sestrin_1	1.50224	0.00872097
1417559_at	Sfxn1	sideroflexin_1	1.51529	0.0168782
1425570_at	Slamf1	signaling_lymphocytic_activation_molecule_family_member_1	1.53912	0.0023267
1420659_at	Slamf6	SLAM_family_member_6	2.57172	4.58242e-06
1429239_a_at	Stard4	StAR-related_lipid_transfer_(START)_domain_containing_4	1.74204	0.0022629
1455141_at	Tnrc6a	trinucleotide_repeat_containing_6a	1.5935	0.00260479
1416118_at	Trim59	tripartite_motif-containing_59	1.639	0.0158101
1426840_at	Ythdf3	YTH_domain_family_3	1.51357	0.0185441
