# Supplementary material for: Transcriptional regulation by Poly(ADP-ribose) polymerase-1 during T cell activation
Source: BMC Genomics. 2008 Apr 16;9:171. doi: 10.1186/1471-2164-9-171 (PMC2375913; doi:10.1186/1471-2164-9-171)
Supplement: Additional file 2 — Specific genes expressed in Parp-1+/+ vs Parp-1-/- T cells. Table listing the genes whose expression at basal level was lower in Parp-1-/- compared to Parp-1+/+ T cells. [file 1471-2164-9-171-S2.xls]

## Sheet: Hoja1
Affy.ID	Gene.symbol	Description	Fold-change Parp-1-/- vs Parp-1+/+ at basal level	p-value
1425523_at	2600011C06Rik	RIKEN_cDNA_2600011C06_gene	-1.76158	0.00493243
1427334_s_at	2810474O19Rik	RIKEN_cDNA_2810474O19_gene	-2.51883	0.00888626
1456492_at	9130404D08Rik	RIKEN_cDNA_9130404D08_gene	-2.3948	0.0453878
1448987_at	Acadl	acyl-Coenzyme_A_dehydrogenase,_long-chain	-2.84876	1.60022e-05
1435330_at	AI447904	expressed_sequence_AI447904	-8.3281	1.02089e-05
1456006_at	Bcl2l11	BCL2-like_11_(apoptosis_facilitator)	-1.76282	0.0118459
1455886_at	Cbl	Casitas_B-lineage_lymphoma	-1.64746	0.0358998
1460399_at	Ccdc117	coiled-coil_domain_containing_117	-1.61299	0.0111106
1436343_at	Chd4	chromodomain_helicase_DNA_binding_protein_4	-1.94228	0.0366696
1434540_a_at	Clta	clathrin,_light_polypeptide_(Lca)	-1.87207	0.0136231
1426951_at	Crim1	cysteine_rich_transmembrane_BMP_regulator_1_(chordin_like)	-1.73152	0.0148803
1419038_a_at	Csnk2a1	casein_kinase_2,_alpha_1_polypeptide	-2.15887	0.0447222
1456226_x_at	Ddr1	discoidin_domain_receptor_family,_member_1	-2.24387	0.000107191
1439122_at	Ddx6	DEAD_(Asp-Glu-Ala-Asp)_box_polypeptide_6	-1.9741	0.0451083
1424398_at	Dhx36	DEAH_(Asp-Glu-Ala-His)_box_polypeptide_36	-1.78344	0.00776904
1428045_a_at	Elf2	E74-like_factor_2	-1.83787	0.0323588
1426713_s_at	Eprs	glutamyl-prolyl-tRNA_synthetase	-2.01556	0.000218666
1448747_at	Fbxo32	F-box_only_protein_32	-1.77146	0.0207151
1424843_a_at	Gas5	growth_arrest_specific_5	-2.3913	0.00197221
1425156_at	Gbp7	guanylate_binding_protein_7	-2.08952	0.0365684
1435324_x_at	Hmgb1	high_mobility_group_box_1	-1.65954	0.0428185
1428531_at	Ints7	integrator_complex_subunit_7	-1.66253	4.63734e-05
1452360_a_at	Jarid1a	jumonji,_AT_rich_interactive_domain_1A_(Rbp2_like)	-2.04467	0.0153659
1419356_at	Klf7	Kruppel-like_factor_7_(ubiquitous)	-2.89552	0.000555059
1427011_a_at	Lancl1	LanC_(bacterial_lantibiotic_synthetase_component_C)-like_1	-1.5237	6.94242e-05
1439463_x_at	LOC666836	NA	-1.72352	0.034761
1451569_at	Nr2c2	nuclear_receptor_subfamily_2,_group_C,_member_2	-1.65003	0.0227593
1418469_at	Nrip1	nuclear_receptor_interacting_protein_1	-1.75584	0.0109351
1422502_at	Parp1	poly_(ADP-ribose)_polymerase_family,_member_1	-1.59149	0.00081901
1435872_at	Pim1	proviral_integration_site_1	-4.31468	0.000618557
1438390_s_at	Pttg1	pituitary_tumor-transforming_1	-2.02792	0.00232938
1448885_at	Rap2b	RAP2B,_member_of_RAS_oncogene_family	-1.56269	0.0258215
1438069_a_at	Rbm5	RNA_binding_motif_protein_5	-2.02794	0.0256196
1437545_at	Rcor1	REST_corepressor_1	-1.56447	0.0296914
1427136_s_at	Sfrs12	splicing_factor,_arginine/serine-rich_12	-1.65141	0.00762798
1422675_at	Smarce1	SWI/SNF_related,_matrix_associated,_actin_dependent_regulator_of_chromatin,_subfamily_e,_member_1	-1.93306	0.000428443
1429003_at	Snw1	SNW_domain_containing_1	-1.59256	0.03297
1424657_at	Taok1	TAO_kinase_1	-1.96531	0.0187377
1434643_at	Tbl1x	transducin_(beta)-like_1_X-linked	-1.61668	0.0207143
1437205_at	Tcf25	transcription_factor_25_(basic_helix-loop-helix)	-1.52877	0.0245773
1456112_at	Tpr	translocated_promoter_region	-2.13072	0.0288886
1426485_at	Ubxd2	UBX_domain_containing_2	-1.56024	0.0143928
1426417_at	Yipf4	Yip1_domain_family,_member_4	-1.50219	0.0314082
