# Supplementary material for: Transcriptional regulation by Poly(ADP-ribose) polymerase-1 during T cell activation
Source: BMC Genomics. 2008 Apr 16;9:171. doi: 10.1186/1471-2164-9-171 (PMC2375913; doi:10.1186/1471-2164-9-171)
Supplement: Additional file 3 — PARP-1 dependent genes in T cells upon stimulation with anti-CD3. Table listing the PARP-1 dependent genes in T cells upon stimulation with anti-CD3 mAb alone. [file 1471-2164-9-171-S3.xls]

## Sheet: Hoja1
Affy.ID	Gene.symbol	FC_.WTt1.WTr...KOt1.KOr.	Fpvalt1
1415670_at	Copg	1.04485	0.0510309
1415671_at	Atp6v0d1	1.34048	0.354531
1415672_at	Golga7	-1.05661	0.277856
1415673_at	Psph	-1.05271	0.651812
1415674_a_at	Trappc4	1.21764	0.369266
1415675_at	Dpm2	-1.10218	0.531737
1415676_a_at	Psmb5	-1.02489	0.0369986
1415677_at	Dhrs1	-1.08291	0.124466
1415678_at	Ppm1a	1.15456	0.781058
1415679_at	Psenen	-1.07935	0.115776
1415680_at	Anapc1	1.01456	0.103202
1415681_at	Mrpl43	1.06263	0.799641
1415682_at	Xpo7	-1.00792	0.562185
1415683_at	Nmt1	-1.05565	0.778396
1415684_at	Atg5	-1.10668	0.879304
1415685_at	Mtif2	1.00795	0.735583
1415686_at	Rab14	1.00245	0.996881
1415687_a_at	Psap	1.06997	0.148265
1415688_at	Ube2g1	1.13412	0.606532
1415689_s_at	Zfp306	1.21	0.112968
1415690_at	Mrpl27	1.01106	0.663413
1415691_at	Dlgh1	-1.15306	0.201479
1415692_s_at	Canx	1.25092	0.233675
1415693_at	Derl1	-1.05427	0.953013
1437995_x_at	2007-09-01	1.52268	0.000271989
1415695_at	Psma1	-1.0215	0.528733
1415696_at	Sar1a	1.10539	0.856588
1415697_at	E430034L04Rik	1.04384	0.015184
1415698_at	Golph2	1.13738	0.0301752
1415699_a_at	Gps1	1.11894	0.0014385
1415700_a_at	Ssr3	-1.05559	0.177218
1415701_x_at	Rpl23	-1.01445	0.874337
1415702_a_at	Ctbp1	1.10065	0.359433
1415703_at	Huwe1	-1.10787	0.330729
1415704_a_at	Cdv3	1.01242	0.000790044
1415705_at	9130011J15Rik	1.41144	0.086829
1415706_at	Copa	-1.27904	0.0555537
1415707_at	Anapc2	-1.03568	0.000600087
1415708_at	Tug1	1.00107	0.999865
1415709_s_at	Gbf1	1.0535	0.375984
1415710_at	Cox18	1.01473	0.0816389
1415711_at	Arfgef1	-1.04699	0.565576
1415712_at	Zranb1	1.32293	0.374899
1415713_a_at	Ddx24	-1.00445	0.0558213
1415714_a_at	2610209M04Rik	1.07454	0.437226
1415715_at	Tmem129	1.04308	0.000391006
1415716_a_at	Rps27	1.07919	0.534151
1415717_at	4931406I20Rik	-1.09097	0.55811
1415718_at	Sap30l	1.28705	0.234788
1415719_s_at	Armc1	1.00354	0.968235
1415720_s_at	Mad2l1bp	1.09232	0.0477062
1415721_a_at	1200013P24Rik	-1.07585	0.15823
1415722_a_at	1110059P08Rik	1.10287	0.815171
1415723_at	Eif5	-1.0377	0.224094
1415724_a_at	Cdc42	1.17496	0.819597
1415725_at	Rrn3	1.18095	0.00505526
1415726_at	Ankrd17	-1.05372	0.681053
1415727_at	Apoa1bp	1.0909	0.010758
1415728_at	Pabpn1	-1.03298	0.552704
1415729_at	Pdpk1	-1.13814	0.0235464
1415730_at	5730453I16Rik	-1.1852	0.0768562
1415731_at	Angel2	1.14544	0.101233
1415732_at	Bat5	1.05677	0.238377
1415733_a_at	1110019J04Rik	-1.02824	0.00046666
1415734_at	Rab7	1.03521	0.791153
1415735_at	Ddb1	1.03749	0.972097
1415736_at	Pfdn5	-1.0858	0.0157789
1415737_at	Rfk	1.06174	0.519641
1415738_at	Txndc12	1.13543	0.545653
1415739_at	3100004P22Rik	1.01927	0.0880134
1415740_at	Psmc5	-1.1409	0.320052
1415741_at	Tmem165	-1.04499	0.716114
1415742_at	Aup1	1.07934	0.478526
1415743_at	Hdac5	1.17312	0.106349
1415744_at	H2-Ke2	-1.00238	0.640588
1415745_a_at	Dscr3	1.09192	0.0019364
1415746_at	Cic	-1.23246	0.00185243
1415747_s_at	Riok3	1.20323	0.00243967
1415748_a_at	Dctn5	1.09882	0.451055
1415749_a_at	Rragc	1.10269	0.863418
1415750_at	Tbl3	-1.02523	7.14359e-05
1415751_at	Hp1bp3	-1.03143	4.8723e-06
1415752_at	BC031181	1.06376	0.0307344
1415753_at	D10Bwg1364e	1.19322	0.384512
1415754_at	Polr2f	1.02311	0.0010917
1415755_a_at	Ube2v1	1.08054	0.90109
1415756_a_at	Snapap	-1.35216	0.0200064
1415757_at	Gbf1	-1.00442	0.785429
1415758_at	Fryl	-1.03884	0.0127944
1415759_a_at	Hbxip	-1.01477	0.0918749
1415760_s_at	Atox1	-1.03349	0.542204
1415761_at	Mrpl52	1.26382	0.499806
1415762_x_at	Mrpl52	1.19993	0.593623
1415763_a_at	2510006D16Rik	1.2513	0.0247769
1415764_at	Zc3h11a	-1.17342	0.664914
1415765_at	Hnrpul2	-1.112	0.0878628
1415766_at	Sec22b	-1.12341	0.0319286
1415767_at	Ythdf1	-1.16978	0.695477
1415768_a_at	Ube2r2	1.33817	0.129897
1415769_at	Itch	-1.15627	0.0087454
1415770_at	Wdr6	1.32719	0.164906
1415771_at	Ncl	-1.25148	0.00224575
1415772_at	Ncl	1.08617	0.00374605
1415773_at	Ncl	-1.33355	0.237657
1415774_at	Statip1	1.03684	0.331052
1415775_at	Rbbp7	-1.02705	0.00733487
1415776_at	Aldh3a2	-1.06191	0.000699275
1415777_at	Pnliprp1	-1.11457	0.407161
1415778_at	Morf4l2	-1.07751	0.875768
1415779_s_at	Actg1	1.10343	0.000230018
1415780_a_at	Armcx2	1.06479	0.794441
1415781_a_at	Sumo2	1.10622	0.713147
1415782_at	Sumo2	1.02644	0.978477
1415783_at	Vps35	1.05544	0.0204276
1415784_at	Vps35	-1.0522	0.167793
1415785_a_at	Cct8	-1.11622	0.169841
1415786_at	Pgc	1.02572	0.953534
1415787_at	Ganab	-1.3871	0.204001
1415788_at	Ublcp1	1.06927	0.194664
1415789_a_at	Ublcp1	-1.11271	0.307844
1415790_at	Ublcp1	-1.11886	0.191637
1415791_at	Rnf34	1.05739	0.393495
1415792_at	Rbck1	-1.07942	0.668361
1415793_at	Pnpo	1.09529	0.00055498
1415794_a_at	Spin	1.05541	0.703173
1415795_at	Spin	1.01177	0.92129
1415796_at	Dazap2	1.05311	0.0390126
1415797_at	Ddr1	1.07624	0.0291856
1415798_at	Ddr1	-1.0517	0.888852
1415799_at	Wbp11	1.14435	0.434853
1415800_at	Gja1	1.08051	0.543107
1415801_at	Gja1	-1.13824	0.305257
1415802_at	Slc16a1	-1.23075	4.28798e-06
1415803_at	Cx3cl1	1.00943	0.972686
1415804_at	Cx3cl1	-1.15836	0.586614
1415805_at	Clps	-1.01072	0.791184
1415806_at	Plat	1.02787	0.949912
1415807_s_at	Sfrs2	-1.13769	0.000114499
1415808_at	Tpbpa	1.02039	0.979263
1415809_at	Tpbpa	-1.09989	0.398777
1415810_at	Uhrf1	1.05774	0.226043
1415811_at	Uhrf1	-1.25303	0.263779
1415812_at	Gsn	1.36633	0.00915151
1415813_at	Api5	-1.01893	0.67785
1415814_at	Atp6v1b2	-1.02228	0.439032
1415815_at	Trim27	-1.15587	0.0774882
1415816_at	Cct7	-1.05074	0.00510038
1415817_s_at	Cct7	1.04809	0.0228425
1415818_at	Anxa6	1.12138	0.771587
1415819_a_at	Ppp2r1a	-1.0418	0.949872
1415820_x_at	Nono	1.10948	0.548653
1415821_at	Nptn	1.21779	0.038224
1415822_at	Scd1	1.3299	0.0696768
1415823_at	Scd1	-1.03621	0.196982
1415824_at	Scd1	-1.04853	0.636027
1415825_s_at	1810073N04Rik	-1.03355	0.476622
1415826_at	Atp6v1h	-1.055	0.0471961
1415827_a_at	D3Ucla1	-1.0196	0.529258
1415828_a_at	D3Ucla1	-1.00708	0.918228
1415829_at	Lbr	-1.0036	0.0361465
1415830_at	Orc5l	1.2503	0.431983
1415831_at	Psmd2	1.01613	0.0831254
1415832_at	Agtr2	-1.0887	0.616987
1415833_x_at	Rps29	1.03229	0.290366
1415834_at	Dusp6	-1.12576	1.61525e-10
1415835_at	Csh2	1.04898	0.909114
1415836_at	Aldh18a1	-1.26788	0.0004889
1415837_at	Klk1	1.15012	0.515629
1415838_at	Serinc1	-1.21693	0.421637
1415839_a_at	Npm1	1.03967	0.63058
1415840_at	Elovl5	-1.11871	0.071147
1415841_at	Dync1i2	1.20093	0.0454069
1415842_at	Gbl	1.12057	0.455946
1415843_at	Gbl	-1.27858	0.278761
1415844_at	Syt4	-1.03072	0.921474
1415845_at	Syt4	1.05698	0.821982
1415846_a_at	Ldhc	-1.03168	0.469916
1415847_at	Ldhc	1.1005	0.684615
1415848_at	Csh1	1.06144	0.79164
1415849_s_at	Stmn1	1.3199	0.154871
1415850_at	Rasa3	1.20571	5.40809e-05
1415851_a_at	Impdh2	1.17993	0.330367
1415852_at	Impdh2	1.00448	0.174866
1415853_at	Def8	1.0521	0.46413
1415854_at	Kitl	1.09674	0.144112
1415855_at	Kitl	1.01841	0.536631
1415856_at	Emb	-1.13955	0.000210581
1415857_at	Emb	-1.05394	0.00360952
1415858_at	Eif3s8	1.0815	0.0185593
1415859_at	Eif3s8	-1.37579	0.642221
1415860_at	Kpna2	1.14094	0.00108453
1415861_at	Tyrp1	1.01392	0.900463
1415862_at	Tyrp1	1.02091	0.864433
1415863_at	Eif4g2	1.12235	0.56384
1415864_at	Bpgm	1.04869	0.346383
1415865_s_at	Bpgm	-1.02479	0.104125
1415866_at	Unc45a	1.17558	0.00277585
1415867_at	Cct4	1.00579	0.620851
1415868_at	Cct4	-1.25597	0.12049
1415869_a_at	Trim28	1.02304	0.642711
1415870_at	Calu	1.08656	0.00155531
1415871_at	Tgfbi	1.28136	0.197352
1415872_at	Hnrph1	-1.03158	0.821344
1415873_a_at	Actr1a	1.03129	0.00465241
1415874_at	Spry1	1.0387	3.69613e-12
1415875_at	Tera	1.17491	0.258914
1415876_a_at	Rps26	-1.02428	0.60799
1415877_at	Dpysl3	1.21294	0.151997
1415878_at	Rrm1	1.32506	0.147382
1415879_a_at	Rplp2	1.07152	0.325602
1415880_a_at	Lamp1	1.0631	0.710435
1415881_at	Ghitm	1.05796	0.618884
1415882_at	Ghitm	-1.06663	0.87532
1415883_a_at	Ela3	-1.05861	0.841514
1415884_at	Ela3	1.1342	0.762426
1415885_at	Chgb	-1.08502	0.690791
1415886_at	Sh2d3c	1.11351	0.00518726
1415887_at	Tfg	1.05196	0.86421
1415888_at	Hdgf	1.26943	0.10164
1415889_a_at	Hsp90b1	1.04084	0.989312
1415890_at	Papss1	1.21648	0.0187062
1415891_at	Suclg1	1.12671	0.303717
1415892_at	Sgpl1	1.12976	0.170657
1415893_at	Sgpl1	-1.20816	0.294689
1415894_at	Enpp2	1.10377	0.0725367
1415895_at	Snrpn	-1.07793	0.657978
1415896_x_at	Snrpn	-1.1804	0.629154
1415897_a_at	Mgst1	1.06151	0.657535
1415898_at	Mgst1	1.14503	0.304325
1415899_at	Junb	1.03344	0.00122487
1415900_a_at	Kit	1.01382	0.966542
1415901_at	Plod3	-1.13561	0.494039
1415902_at	Aldh7a1	1.10342	0.46967
1415903_at	Slc38a1	-1.29361	4.71484e-06
1415904_at	Lpl	-1.04101	0.247411
1415905_at	Reg1	-1.13406	0.55054
1415906_at	Tmsb4x	-1.00547	0.960908
1415907_at	Ccnd3	1.14256	0.000317415
1415908_at	Tspyl1	1.14213	0.00685852
1415909_at	Stip1	-1.1234	0.0069217
1415910_s_at	Ciapin1	1.01399	0.161618
1415911_at	Impact	1.07772	0.850724
1415912_a_at	Rps13	1.00716	0.139822
1415913_at	Rps13	1.10291	0.000724435
1415914_at	Hnrpab	-1.08484	1.50873e-05
1415915_at	Ddx1	-1.0292	0.00151162
1415916_a_at	Mthfd1	-1.18801	9.95797e-05
1415917_at	Mthfd1	-1.20184	7.60378e-07
1415918_a_at	Tpi1	1.07972	0.187863
1415919_at	Npdc1	-1.04798	0.93046
1415920_at	Cstf2t	1.00243	0.576022
1415921_a_at	Tnfrsf19	-1.03612	0.816475
1415922_s_at	Marcksl1	-1.20336	3.61954e-05
1415923_at	Ndn	-1.00109	0.990285
1415924_at	Tnp1	1.15424	0.57585
1415925_a_at	Nup62	1.10738	0.0415992
1415926_at	Nup62	1.23475	0.038781
1415927_at	Actc1	1.04917	0.719226
1415928_a_at	Map1lc3b	1.04085	0.000183789
1415929_at	Map1lc3b	1.04986	0.000199144
1415930_a_at	Map1lc3b	1.36508	0.0108796
1415931_at	Igf2	1.13463	0.458953
1415932_x_at	Atp9a	1.05444	0.0642932
1415933_a_at	Cox5a	1.42416	0.258533
1415934_at	Cops8	-1.10865	0.230751
1415935_at	Smoc2	-1.00767	0.692649
1415936_at	Bcar3	1.18153	0.183861
1415937_s_at	Pdcd6ip	1.06045	0.0566298
1415938_at	Spink3	-1.05776	0.805332
1415939_at	Fmod	-1.00361	0.274519
1415940_at	Zfand2a	1.03124	0.00336183
1415941_s_at	Zfand2a	1.27467	0.0277727
1415942_at	Rpl10	-1.04493	0.0900896
1415943_at	Sdc1	1.16022	0.102134
1415944_at	Sdc1	-1.0884	0.737125
1415945_at	Mcm5	1.00104	0.316891
1415946_at	Pigq	-1.05348	0.940722
1415947_at	Creg1	1.07351	0.371095
1415948_at	Creg1	1.30933	0.536142
1415949_at	Cpe	1.06363	0.772653
1415950_a_at	Pebp1	1.05402	0.00116869
1415951_at	Fkbp10	-1.09156	0.788101
1415952_at	Mark2	1.05409	0.0459498
1415953_s_at	Mark2	-1.1156	0.688106
1415954_at	1810049H19Rik	1.08855	0.591365
1415955_x_at	Prm1	-1.07218	0.375029
1415956_a_at	Pctk1	-1.15716	0.477853
1415957_a_at	Nnp1	-1.0679	0.0678095
1415958_at	Slc2a4	-1.1811	0.153747
1415959_at	Slc2a4	-1.08473	0.344745
1415960_at	Mpo	1.91193	0.297671
1415961_at	Itm2c	1.11118	0.380646
1415962_at	Eif3s3	1.07415	0.757985
1415963_at	Hnrph2	1.06958	0.0495956
1415964_at	Scd1	1.33464	0.111238
1415965_at	Scd1	-1.07114	0.705526
1415966_a_at	Ndufv1	1.08919	0.853397
1415967_at	Ndufv1	-1.08686	0.748701
1415968_a_at	Kap	-1.08384	0.0684658
1415969_s_at	Kap	1.00986	0.977309
1415970_at	Cox6c	-1.20279	0.533043
1415971_at	Marcks	1.23029	0.000268445
1415972_at	Marcks	1.32938	0.00675434
1415973_at	Marcks	-1.0393	0.32451
1415974_at	Map2k2	1.13174	0.634154
1415975_at	Carhsp1	1.2556	0.320835
1415976_a_at	Carhsp1	1.01298	0.214336
1415977_at	Isyna1	1.07588	0.536114
1415978_at	Tubb3	1.14241	0.475116
1415979_x_at	Rpl7	1.02564	0.962537
1415980_at	Atp5g2	1.05456	0.901337
1415981_at	Herpud2	1.19424	0.00235036
1415982_at	Herpud2	-1.12698	0.24594
1415983_at	Lcp1	-1.08025	0.00463874
1415984_at	Acadm	1.02682	0.00197935
1415985_at	Sf3b3	-1.12104	4.88449e-05
1415986_at	Clcn4-2	-1.01744	0.301615
1415987_at	Hdlbp	1.0482	0.934895
1415988_at	Hdlbp	-1.11726	0.421898
1415989_at	Vcam1	-1.07609	0.226357
1415990_at	Vdac2	-1.10532	0.161005
1415991_a_at	Klhdc3	-1.02539	0.00144576
1415992_at	Pigo	1.02127	0.901045
1415993_at	Sqle	-1.05576	9.97004e-05
1415994_at	Cyp2e1	-1.01795	0.536629
1415995_at	Casp6	1.42255	0.194572
1415996_at	Txnip	-1.21159	6.87703e-06
1415997_at	Txnip	-1.25488	0.0407591
1415998_at	Vdac1	1.03501	0.40633
1415999_at	Hey1	-1.00226	0.803716
1416000_a_at	Prdx1	-1.09935	0.243493
1416001_a_at	Cotl1	1.27547	0.00401381
1416002_x_at	Cotl1	1.29987	0.00328789
1416003_at	Cldn11	-1.05343	0.745559
1416004_at	Ywhah	1.00953	0.668999
1416005_at	Psmc1	1.22497	0.0336001
1416006_at	Mdk	1.10444	0.708945
1416007_at	Satb1	1.1269	0.764005
1416008_at	Satb1	1.1955	0.612316
1416009_at	Tspan3	1.0667	0.164223
1416010_a_at	Ehd1	1.38734	0.00123718
1416011_x_at	Ehd1	-1.04666	0.000170648
1416012_at	Ehd1	1.06138	9.68651e-05
1416013_at	Pld3	1.0055	0.999301
1416014_at	Abce1	-1.00088	0.00280307
1416015_s_at	Abce1	1.15138	0.00181139
1416016_at	Tap1	-1.14605	0.00039045
1416017_at	Copg	-1.02607	0.799871
1416018_at	Dr1	-1.05996	0.853599
1416019_at	Dr1	1.03491	0.421234
1416020_a_at	Atp5g1	-1.09303	0.000738238
1416021_a_at	Fabp5	1.4056	6.33015e-06
1416022_at	Fabp5	1.1729	1.94842e-05
1416023_at	Fabp3	1.00607	0.960027
1416024_x_at	Cct3	-1.03515	0.000428954
1416025_at	Fgg	1.06896	0.859174
1416026_a_at	Rpl12	1.01072	0.175242
1416027_at	Pdcd6	1.08939	0.727099
1416028_a_at	Hn1	-1.09951	0.875091
1416029_at	Klf10	1.49972	0.102792
1416030_a_at	Mcm7	1.01977	0.00418628
1416031_s_at	Mcm7	1.1719	0.00366164
1416032_at	Tmem109	1.03306	0.947347
1416033_at	Tmem109	1.04255	0.399135
1416034_at	Cd24a	-1.01025	9.3874e-05
1416035_at	Hif1a	-1.15095	0.111637
1416036_at	Fkbp1a	1.06929	0.000119649
1416037_a_at	Cct2	-1.12182	0.167006
1416038_at	AL033314	-1.25874	0.491222
1416039_x_at	Cyr61	1.03222	0.948574
1416040_at	Lipf	1.04673	0.516973
1416041_at	Sgk	1.34693	0.355582
1416042_s_at	Nasp	-1.03188	0.478979
1416043_at	Nasp	1.12182	0.452001
1416044_at	Fliih	1.03435	0.0736326
1416045_a_at	Smarcb1	1.17242	0.55389
1416046_a_at	Fuca2	1.15729	0.658409
1416047_at	Fuca2	-1.01209	0.956602
1416048_at	Phc2	1.31503	0.000165086
1416049_at	Gldc	-1.13545	0.402992
1416050_a_at	Scarb1	-1.06941	0.799293
1416051_at	C2	1.04714	0.705478
1416052_at	Prps1	1.03295	0.0397777
1416053_at	Lrrn1	-1.02158	0.890319
1416054_at	Rps5	1.06405	0.805581
1416055_at	Amy2	1.17604	0.22287
1416056_a_at	Ndufb11	1.14697	0.0665415
1416057_at	Ndufb11	1.0067	0.0624772
1416058_s_at	Atp5c1	1.04001	0.601153
1416059_at	Sec23b	-1.09974	0.378212
1416060_at	Tbc1d15	1.12239	0.0129565
1416061_at	Tbc1d15	-1.0084	0.0656632
1416062_at	Tbc1d15	-1.09174	0.000934495
1416063_x_at	Ceacam11	1.00781	0.792079
1416064_a_at	Hspa5	1.17833	0.00304838
1416065_a_at	Ankrd10	1.27454	0.0126079
1416066_at	Cd9	-1.07959	0.404017
1416067_at	Ifrd1	1.11328	0.86844
1416068_at	Kars	-1.00252	0.00987034
1416069_at	Pfkp	-1.06654	0.00127214
1416070_a_at	Ddx18	1.03713	0.000110699
1416071_at	Ddx18	1.0513	2.58536e-05
1416072_at	Cd34	1.27115	0.145526
1416073_a_at	Pcnt	-1.09547	0.160339
1416074_a_at	Rpl28	1.04877	0.79458
1416075_at	Sav1	1.07402	0.0807086
1416076_at	Ccnb1	-1.01022	0.755156
1416077_at	Adm	1.1766	0.297636
1416078_s_at	Raf1	1.04835	0.545596
1416079_a_at	Arpc1a	-1.08648	0.63471
1416080_at	Adam15	-1.09378	0.774492
1456117_at	2600005C20Rik	-1.55587	7.44414e-06
1416082_at	Rab1	1.15361	0.0909325
1416083_at	Zfand5	1.15504	0.0837093
1416084_at	Zfand5	-1.03056	0.980669
1416085_s_at	Zfand5	1.00652	0.879024
1416086_at	Tpst2	1.17835	0.311048
1416087_at	Ap1s1	1.04026	0.956806
1416088_a_at	Rps15	-1.00788	0.980965
1416089_at	Rps15	-1.03673	0.937052
1416090_at	Pdhb	1.0218	0.975604
1416091_at	Mtap4	-1.06931	0.42495
1416092_a_at	Mtap4	1.10384	0.72272
1416093_a_at	Mrpl20	-1.11357	0.012515
1416094_at	Adam9	1.29484	0.281449
1416095_x_at	1110005A23Rik	1.02254	0.722714
1416096_at	AI413782	1.11846	0.084326
1416097_at	Lrrc4	-1.00701	0.13543
1416098_at	Syngr3	1.12765	0.694981
1416099_at	Rpl27	-1.08383	0.34935
1416100_at	Eif3s7	-1.07563	0.0282701
1416101_a_at	Hist1h1c	1.35419	0.00321473
1416102_at	Ywhaz	-1.61385	0.2263
1416103_at	Ywhaz	-1.21545	0.587821
1416104_at	Mpdu1	-1.02204	0.19165
1416105_at	Nnt	-1.12151	0.265347
1416106_at	Kti12	1.10051	9.24328e-07
1416107_at	Nsg2	-1.11531	0.0436929
1416108_a_at	Tmed3	1.07902	0.683242
1416109_at	Fuca1	-1.07353	0.0233664
1416110_at	Slc35a4	-1.11627	7.72873e-05
1416111_at	Cd83	1.12747	0.000115938
1416112_at	Cox8a	-1.07401	0.796784
1416113_at	Fkbp8	1.09324	0.773451
1416114_at	Sparcl1	1.03247	0.875374
1416115_at	Orc3l	-1.08787	0.799558
1416116_at	Orc3l	1.1447	0.00425067
1416117_at	Orc3l	-1.05752	0.500181
1416118_at	Trim59	1.02403	0.00327648
1416119_at	Txn1	1.01619	0.997477
1416120_at	Rrm2	-1.13314	0.462448
1416121_at	Lox	1.03642	0.255415
1416122_at	Ccnd2	-1.30587	3.27511e-08
1416123_at	Ccnd2	-1.48654	0.000108701
1416124_at	Ccnd2	-1.17002	0.00303463
1416125_at	Fkbp5	-1.08142	0.754592
1416126_at	Rpo1-2	-1.09524	0.000898673
1416127_a_at	Dnpep	1.14094	0.041282
1416128_at	Tuba6	1.13637	0.0210125
1416129_at	Errfi1	1.33236	7.35122e-07
1416130_at	Prnp	1.28368	0.00097775
1416131_s_at	C920006C10Rik	1.1914	0.770478
1416132_at	C920006C10Rik	-1.02718	0.910589
1416133_at	C920006C10Rik	-1.17253	0.520427
1416134_at	Aplp1	1.04252	0.717717
1416135_at	Apex1	-1.05924	0.000868431
1416136_at	Mmp2	-1.02438	0.974433
1416137_at	Anxa7	1.20684	0.0741197
1416138_at	Anxa7	1.0874	0.389656
1416139_at	Reg2	1.02502	0.885305
1416140_a_at	Dhx30	1.07215	0.406256
1416141_a_at	Rps6	1.02503	0.902753
1416142_at	Rps6	-1.04578	0.650321
1416143_at	Atp5j	1.03086	0.938132
1416144_a_at	Dhx15	1.2301	0.309075
1416145_at	Dhx15	1.16246	0.202291
1416146_at	Hspa4	1.04603	0.103398
1416147_at	Hspa4	-1.25856	0.343758
1416148_at	Laptm4b	-1.06705	0.333366
1416149_at	Olig1	-1.00475	0.910975
1416150_a_at	Sfrs3	1.14085	0.502331
1416151_at	Sfrs3	1.08314	0.88008
1416152_a_at	Sfrs3	-1.00427	0.721379
1416153_at	Srp54	-1.04083	0.510507
1416154_at	Srp54	-1.01415	0.605673
1416155_at	Hmgb3	-1.23356	0.264827
1416156_at	Vcl	1.14129	0.645968
1416157_at	Vcl	-1.29864	0.0641151
1416158_at	Nr2f2	1.00274	0.998853
1416159_at	Nr2f2	1.0066	0.885955
1416160_at	Nr2f2	1.0399	0.895127
1416161_at	Rad21	1.08457	0.0274171
1416162_at	Rad21	-1.25024	0.0522713
1416163_at	Cops4	1.19362	0.126324
1416164_at	Fbln5	1.01279	0.64678
1416165_at	Rab31	1.24024	0.0231429
1416166_a_at	Prdx4	1.28061	0.119296
1416167_at	Prdx4	1.06981	0.952729
1416168_at	Serpinf1	-1.34946	0.0252906
1416169_at	Tpbpb	1.11736	0.457675
1416170_at	Trap1	-1.10212	0.321397
1416171_at	2310037I24Rik	1.11412	0.00231923
1416172_at	Pes1	-1.0666	0.000403315
1416173_at	Pes1	1.07696	0.00234077
1416174_at	Rbbp9	1.11787	0.146396
1416175_a_at	Vdac3	-1.08894	0.216009
1416176_at	Hmgb1	1.01949	0.572924
1416177_at	Rbmxrt	1.00897	0.00440283
1416178_a_at	Plekhb1	-1.0901	0.749489
1416179_a_at	Rdx	1.17975	0.523379
1436362_x_at	2700079J08Rik	-1.57795	0.0472571
1416181_at	Mesdc2	1.05367	0.353757
1416182_at	Apba3	-1.01901	0.30802
1416183_a_at	Ldhb	1.02052	0.565814
1416184_s_at	Hmga1	-1.00624	0.00495907
1416185_a_at	Adh5	-1.06937	0.861658
1416186_at	Pnrc2	1.00553	0.00532866
1416187_s_at	Pnrc2	1.03387	2.74993e-05
1416188_at	Gm2a	1.08096	0.95138
1416189_a_at	Sec61a1	1.15647	0.124993
1416190_a_at	Sec61a1	-1.29972	0.739774
1416191_at	Sec61a1	-1.44992	0.716824
1416192_at	Napa	1.093	0.0520845
1418776_at	5830443L24Rik	-2.11603	0.000737373
1416194_at	Cyp4b1	-1.03803	0.875714
1416195_at	RP23-136K12.4	-1.04871	0.00127583
1416196_at	Rpsa	-1.07927	0.731846
1416197_at	Snrpc	1.01272	0.371159
1416198_at	Th1l	-1.01513	0.972147
1416199_at	Kifc3	-1.02226	0.74245
1416200_at	9230117N10Rik	-1.04631	0.877633
1416201_at	Crk	-1.05848	0.971675
1416202_at	Phb2	1.02204	0.000221625
1416203_at	Aqp1	1.24905	0.322806
1416204_at	Gpd1	-1.21158	0.467218
1416205_at	Glb1	1.06635	0.222009
1416206_at	Sipa1	1.15051	0.00258003
1416207_at	Taz	-1.0362	0.162721
1416208_at	Usp14	1.04295	0.455389
1416209_at	Glud1	-1.02736	0.498072
1416210_at	Imp3	-1.06228	0.00542958
1416211_a_at	Ptn	1.02035	0.734248
1416212_at	Magoh	-1.09366	0.00579893
1416213_x_at	Surf4	1.03674	0.480285
1416214_at	Mcm4	1.03702	0.923859
1416215_at	Gosr1	-1.13978	0.143322
1416216_at	Reps1	1.15259	0.0786097
1416217_a_at	Rpl37a	-1.16492	0.189791
1416218_x_at	Rpl37a	-1.38156	0.0105872
1416219_at	Rpl19	1.03745	0.563759
1416220_at	Spcs1	1.05148	0.866173
1416221_at	Fstl1	-1.04238	0.812985
1416222_at	Nsdhl	-1.00067	0.0577366
1416223_at	Sh3bp5l	-1.04488	0.00444521
1416224_at	Zbtb17	1.17742	0.587989
1416225_at	Adh1	-1.0034	0.0855321
1416226_at	Arpc1b	-1.14609	0.75312
1416227_at	Arpc1b	1.04822	0.48997
1416228_at	Pin1	-1.00568	0.0013008
1416229_at	Rfk	1.02042	0.741583
1416230_at	Rfk	1.01844	0.945379
1416231_at	Vac14	1.01336	0.87362
1416232_at	Olig2	-1.02007	0.807453
1416233_at	Eif3s2	1.01334	0.00914057
1416234_at	Lrrc59	1.14219	0.0873149
1416235_at	Lrrc59	1.21755	0.0215823
1416236_a_at	Eva1	1.04342	0.00641351
1416237_at	Eva1	-1.14001	0.274017
1416238_at	Tie1	1.06076	0.809591
1416239_at	Ass1	1.45612	0.360689
1416240_at	Psmb7	1.1331	0.00278298
1416241_at	Sec13l1	-1.18785	0.00768627
1416242_at	Klhl13	1.04798	0.370631
1416243_a_at	Rpl35	-1.07378	0.204552
1416244_a_at	Cnbp	1.04832	0.0284225
1416245_at	Aurkaip1	1.02565	0.641129
1416246_a_at	Coro1a	-1.00791	0.140818
1416247_at	Dctn3	1.16215	0.519575
1416248_at	Nadk	-1.01163	0.0348236
1416249_at	Nadk	1.03424	0.279749
1416250_at	Btg2	-1.51664	0.680216
1416251_at	Mcm6	1.10671	0.357155
1416252_at	Stk38	-1.0958	3.03107e-05
1416253_at	Cdkn2d	-1.17904	0.00288549
1416254_a_at	Vps16	-1.12776	0.783786
1416255_at	Gja4	-1.08465	0.341966
1416256_a_at	Tubb5	1.0949	0.139453
1416257_at	Capn2	1.31247	0.00557214
1416258_at	Tk1	1.18491	0.250586
1416259_at	Pex12	1.0706	0.263345
1416260_a_at	Snx1	1.27759	0.283985
1416261_at	Tmem19	1.20382	0.271577
1416262_at	Tmem19	1.05229	0.912719
1416263_at	Abcb9	1.33436	0.0427255
1416264_at	Abcb9	1.14133	0.20384
1416265_at	Capn10	1.02185	0.0012283
1416266_at	Pdyn	-1.00568	0.998153
1416267_at	Scoc	1.19687	0.395528
1416268_at	Ets2	1.2469	0.0786949
1416269_at	Atp5j2	-1.09251	0.915326
1416270_at	Polr2g	-1.12183	0.847181
1416271_at	Perp	-1.16376	0.201228
1416272_at	Map2k1ip1	1.06534	0.0517953
1416273_at	Tnfaip2	-1.0443	0.856535
1416274_at	Ctns	1.04452	0.0210626
1416275_at	Slc26a6	1.19786	0.203869
1416276_a_at	Rps4x	1.07501	0.762163
1416277_a_at	Rplp1	-1.00321	0.857792
1416278_a_at	Atp5o	1.01761	0.994067
1416279_at	Ap1b1	1.00731	0.830895
1416280_at	Uble1b	1.07381	0.909191
1416281_at	Wdr45l	1.35803	0.0360249
1416282_at	Psmc3	1.06641	0.79177
1416283_at	Gart	-1.24954	2.10502e-05
1416284_at	Mrpl28	1.09134	0.750698
1416285_at	Ndufc1	-1.03096	0.647932
1416286_at	Rgs4	-1.00564	0.912489
1416287_at	Rgs4	-1.02038	0.0507583
1416288_at	Dnaja1	1.07742	0.735561
1416289_at	Plod1	1.0408	0.046556
1416290_a_at	Psmc4	1.30226	0.66976
1416291_at	Psmc4	1.04701	0.075129
1416292_at	Prdx3	-1.00368	0.00515523
1416293_at	Nfib	1.08391	0.153267
1416294_at	Scamp3	-1.03094	0.102032
1416295_a_at	Il2rg	1.19639	0.37555
1416296_at	Il2rg	-1.10088	0.254574
1416297_s_at	Pap	1.06199	0.404337
1416298_at	Mmp9	1.05035	0.716677
1416299_at	Shcbp1	1.02853	0.726067
1416300_a_at	Slc25a3	1.00396	0.605944
1416301_a_at	Ebf1	1.11876	0.312895
1416302_at	Ebf1	-1.07031	0.686905
1416303_at	Litaf	-1.03273	8.10116e-06
1416304_at	Litaf	-1.01767	1.38833e-06
1416305_at	Sh3bp4	1.09647	0.54238
1416306_at	Clca3	1.05349	0.788724
1416307_at	Ap1m1	1.08571	0.77049
1416308_at	Ugdh	-1.27498	0.0854055
1416309_at	Nusap1	1.1171	0.712398
1416310_at	Nusap1	-1.03736	0.883949
1416311_s_at	Tuba3	1.19964	0.568973
1416312_at	Rars	-1.28942	5.84474e-05
1416313_at	Mllt11	1.11434	0.879908
1416314_at	Mllt11	1.03906	0.781148
1416315_at	Abhd4	1.03309	0.646603
1416316_at	Slc27a2	1.14695	0.625239
1416317_a_at	Stambp	-1.35821	0.0259351
1416318_at	Serpinb1a	1.07992	0.115734
1416319_at	Adk	1.00227	0.0237103
1416320_at	Sec22a	1.01353	0.961839
1416321_s_at	Prelp	-1.07302	0.252727
1416322_at	Prelp	-1.11638	0.769759
1416323_at	Kctd20	1.09515	0.0736797
1416324_s_at	Kctd20	1.10861	0.0341933
1416325_at	Crisp1	1.00472	0.589968
1416326_at	Crip1	1.06479	0.109537
1416327_at	Ufc1	1.02661	0.775727
1416328_a_at	Atp6v0e	1.13073	0.703468
1416329_at	Cyfip1	1.19165	0.707649
1416330_at	Cd81	1.25931	0.626712
1416331_a_at	Nfe2l1	-1.16221	0.0969
1416332_at	Cirbp	-1.12978	0.795194
1416333_at	Dok2	1.14135	0.247002
1416334_at	Wwox	1.15785	0.357612
1416335_at	Mif	-1.18653	5.22934e-05
1416336_s_at	Snrpd1	-1.12663	0.00241002
1416337_at	Uqcrb	1.28163	0.313876
1416338_at	Sh3gl1	1.03377	0.929755
1416339_a_at	Prkcsh	1.07287	0.485751
1416340_a_at	Man2b1	-1.02046	0.978007
1416341_at	Polr2c	1.0137	0.307023
1416342_at	Tnc	-1.10015	0.492177
1416343_a_at	Lamp2	-1.19201	0.57267
1416344_at	Lamp2	1.09728	0.346238
1416345_at	Timm8a1	1.08259	3.12525e-07
1416346_at	Timm8a1	-1.12898	9.51872e-08
1416347_at	Men1	1.01796	0.000159563
1416348_at	Men1	1.01272	0.0154075
1416349_at	Mrpl34	-1.08693	0.00575342
1416350_at	Klf16	1.48247	0.0019091
1416351_at	Map2k1	-1.01044	0.494604
1416352_s_at	Gpsn2	-1.08059	0.386037
1416353_at	Nr1h2	1.0895	0.0769026
1416354_at	Rbmx	-1.20973	0.000608599
1416355_at	Rbmx	1.01925	0.65915
1416356_at	Gmpr2	1.14311	0.327012
1416357_a_at	Mcam	-1.07062	0.847987
1416358_at	0610009O03Rik	1.13342	0.348119
1416359_at	Snag1	1.16031	0.132644
1416360_at	Snag1	-1.08158	0.853633
1416361_a_at	Dync1i1	-1.07538	0.700233
1416362_a_at	Fkbp4	-1.02909	0.592989
1416363_at	Fkbp4	-1.19763	0.519128
1416364_at	Hsp90ab1	1.05082	0.0528735
1416365_at	Hsp90ab1	-1.30472	0.0872548
1416366_at	Ndufc2	-1.15906	0.701965
1416367_at	1110001J03Rik	1.004	0.481525
1416368_at	Gsta4	1.11069	0.26395
1416369_at	Hiatl1	-1.0048	0.0699368
1416370_at	Zipro1	1.03864	0.485596
1416371_at	Apod	-1.07495	0.238626
1416372_at	Ptdss1	-1.0487	0.542575
1416373_at	Nfs1	1.02043	0.0351106
1416374_at	Ap3m1	-1.15244	0.536377
1416375_at	Ap3m1	-1.23667	0.44253
1416376_at	Tmem97	-1.08105	3.84762e-05
1416377_at	Pdcd7	1.05957	0.710496
1416378_at	Pnkp	-1.05232	0.159974
1416379_at	Panx1	1.21174	0.00995983
1416380_at	Mov10	-1.21947	0.0532918
1416381_a_at	Prdx5	-1.05888	0.812134
1416382_at	Ctsc	1.07711	0.0297372
1416383_a_at	Pcx	-1.04831	0.893024
1416384_a_at	Cope	1.09812	0.75785
1416385_a_at	M6pr	1.06531	2.87642e-07
1416386_a_at	M6pr	-1.00912	0.00012956
1416387_at	Pip5k2c	1.19343	0.12255
1416388_at	Pip5k2c	-1.1196	0.908842
1416389_a_at	Rcbtb2	1.24617	0.0964176
1416390_at	Rcbtb2	-1.00601	0.648027
1416391_at	Ptcd1	1.70662	0.0909661
1416392_a_at	Atp6v0c	1.14868	0.0198114
1416393_at	Emg1	1.102	0.011817
1416394_at	Bag1	1.22903	0.602848
1416395_at	Guk1	-1.06152	0.760734
1416396_at	Snx4	1.13157	0.199072
1416397_at	Mesdc1	1.08956	0.8147
1416398_at	Mesdc1	-1.21885	0.120787
1416399_a_at	Hmox2	1.15677	0.56724
1416400_at	Pycrl	-1.02368	0.397018
1416401_at	Cd82	1.19041	0.0356653
1416402_at	Abcb10	1.08338	0.22821
1416403_at	Abcb10	1.01504	0.817622
1416404_s_at	Rps16	1.05042	0.479172
1416405_at	Bgn	-1.04209	0.519542
1416406_at	Pea15	1.15005	3.10631e-05
1416407_at	Pea15	1.36607	0.00305506
1416408_at	Acox1	-1.10003	0.00303337
1416409_at	Acox1	-1.25213	0.00197324
1416410_at	Pafah1b3	-1.01876	0.142219
1416411_at	Gstm2	1.23594	0.313619
1416412_at	Nsmaf	-1.01069	0.0599166
1416413_at	Ctsj	1.14701	0.36471
1416414_at	Emilin1	-1.12097	0.548671
1416415_a_at	H2afz	1.11155	0.208
1416416_x_at	Gstm1	1.08713	0.587572
1416417_a_at	Ndufb7	1.13177	0.468221
1416418_at	Gabarapl1	1.01058	0.99277
1416419_s_at	Gabarapl1	1.24044	0.481927
1416420_a_at	Rpl9	1.08103	0.0750452
1416421_a_at	Ssb	-1.57454	0.21029
1416422_a_at	Ssb	1.01478	0.290498
1416423_x_at	Ssb	-1.09852	0.012146
1416424_at	M6prbp1	1.07076	0.0822722
1416425_at	Pex19	1.00549	0.810066
1416426_at	Rab5a	1.06497	0.361106
1416427_at	Ccni	-1.09006	0.0252083
1416428_at	Thap11	1.31444	0.213168
1416429_a_at	Cat	1.18447	0.000111739
1416430_at	Cat	1.10202	0.00783209
1416431_at	Tubb6	1.17788	0.113258
1416432_at	Pfkfb3	1.04762	2.00774e-07
1416433_at	Rpa2	1.0511	0.941179
1416434_at	Bcl2l10	1.05849	0.806897
1416435_at	Ltbr	-1.04153	0.832376
1416436_a_at	2410003P15Rik	1.11291	0.31958
1416437_a_at	Mapk8ip3	-1.49332	0.629143
1416438_at	2410104I19Rik	1.05218	0.454406
1416439_at	2410015N17Rik	-1.04156	0.00971549
1416440_at	Cd164	1.10631	0.581186
1416441_at	Pgcp	-1.03144	0.762877
1416442_at	Ier2	1.14584	1.25152e-06
1416443_a_at	Uble1a	-1.07858	0.844302
1416444_at	Elovl2	-1.05283	0.826949
1416445_at	2810405J04Rik	-1.13944	0.000248037
1416446_at	Tmem30a	1.11616	0.213331
1416447_at	Tmem30a	-1.03498	0.000839458
1416448_at	Itpa	1.03911	0.612879
1416449_x_at	Stxbp2	-1.03471	0.17592
1416450_at	Tbn	-1.02469	0.00432435
1416451_s_at	Tbn	1.01431	0.13981
1416452_at	Oat	1.15372	0.482398
1416453_x_at	Rps12	-1.02109	0.724246
1416454_s_at	Acta2	-1.03966	0.973228
1416455_a_at	Cryab	1.10454	0.456071
1416456_a_at	Chia	-1.17209	0.506392
1416457_at	Ddah2	1.18011	0.23994
1416458_at	Arf2	-1.17832	0.0137152
1416459_at	Arf2	-1.008	0.0408365
1416460_at	Miox	1.03349	0.784748
1416461_at	Gpiap1	-1.07516	0.0292374
1416462_at	Gpiap1	-1.31005	0.0898401
1416463_at	Gpiap1	-1.20865	0.0151103
1416464_at	Slc4a1	1.12583	0.112578
1416465_a_at	Vapa	1.23995	0.0942165
1416466_at	Vapa	1.1397	0.0346178
1416467_at	Ddx3x	-1.48145	0.0279612
1416468_at	Aldh1a1	1.0121	0.670396
1416469_at	Luzp1	-1.0854	0.786881
1416470_a_at	Rpn1	-1.08189	0.0213293
1416471_at	Cept1	1.03427	0.591887
1416472_at	Syap1	-1.04708	0.311729
1416473_a_at	Nope	-1.06265	0.820871
1416474_at	Nope	-1.02737	0.946732
1416475_at	Ube2d2	1.2554	0.217013
1416476_a_at	Ube2d2	1.32099	3.50907e-06
1416477_at	Ube2d2	1.17403	0.0146725
1416478_a_at	Mdh2	1.05174	0.0128041
1416479_a_at	Tmem14c	1.08678	0.718446
1416480_a_at	Higd1a	1.23462	0.538535
1416481_s_at	Higd1a	1.01936	0.394921
1416482_at	Ttc3	-1.07747	0.0406713
1416483_at	Ttc3	-1.1156	0.0811616
1416484_at	Ttc3	-1.08361	0.0147244
1416485_at	Timm23	-1.00772	2.82932e-05
1416486_at	Scye1	-1.08785	0.873024
1416487_a_at	Yap1	1.10651	0.301212
1416488_at	Ccng2	-1.20204	8.42332e-08
1416489_at	Pi4k2b	1.17467	0.110465
1416490_at	Tmed6	-1.07523	0.518982
1416491_at	Numbl	1.11745	0.378903
1416492_at	Ccne1	1.11757	0.379294
1416493_at	Ddost	-1.1943	0.520137
1416494_at	Ndufs5	-1.18074	0.437272
1416495_s_at	Ndufs5	-1.13124	0.284451
1416496_at	Mrfap1	1.04681	0.468057
1416497_at	Pdia4	-1.04617	0.971544
1416498_at	Ppic	-1.01353	0.43368
1416499_a_at	Dctn6	1.20612	0.0967253
1416500_at	Sacm1l	1.13366	0.256906
1416501_at	Pdpk1	1.1522	0.016113
1416502_a_at	Preb	-1.05771	0.398777
1416503_at	Lxn	1.15188	0.0283325
1416504_at	Ulk1	1.01247	0.0441099
1422631_at	Ahr	1.6781	0.0023332
1416506_at	Psma6	-1.00785	0.75021
1416507_at	Tmem4	1.0689	0.769842
1416508_at	Med28	1.16357	0.175475
1416509_at	Tm9sf3	1.01778	0.116313
1416510_at	Mrpl4	1.19185	0.104742
1416511_a_at	Cdc42ep4	1.06065	0.648032
1416512_at	Nubp2	-1.04552	0.452534
1416513_at	Lamb2	1.07948	0.849608
1416514_a_at	Fscn1	-1.14522	0.869038
1416515_at	Fscn1	1.07596	0.612878
1416516_at	Fscn1	-1.00214	0.904604
1416517_at	Pnpla6	-1.05037	0.000789134
1416518_at	H1foo	-1.00975	0.650834
1416519_at	Rpl36	1.00577	0.320611
1416520_x_at	Rpl36	-1.01884	0.248576
1416521_at	Sepw1	-1.08963	0.716849
1416522_a_at	Grcc10	1.13521	0.550011
1416523_at	Rnase1	1.08965	0.765269
1416524_at	Spop	-1.10099	0.084395
1416525_at	Spop	-1.1915	0.232865
1416526_a_at	Park7	1.07701	0.697672
1416527_at	Rab32	1.14297	0.300562
1416528_at	Sh3bgrl3	1.30251	0.00429326
1416529_at	Emp1	1.37704	0.588537
1416530_a_at	Pnp	1.1734	0.609845
1416531_at	Gsto1	1.15717	0.125879
1416532_at	Trrap	-1.25592	0.557814
1416533_at	Egln2	1.19432	0.00150924
1416534_at	Dpf2	1.17045	0.0351049
1416535_at	Mcrs1	1.1958	0.291336
1416536_at	Mum1	1.23432	0.0273124
1416537_at	Creld1	1.04005	0.300948
1416538_at	Siae	1.04812	0.16556
1416539_at	Siae	1.14	0.074157
1416540_at	Hgs	1.07128	0.283781
1416541_at	Clpb	1.09449	0.66656
1416542_at	Phf1	1.16991	0.0230773
1416543_at	Nfe2l2	1.15411	0.00928943
1416544_at	Ezh2	1.41441	0.0140062
1416545_at	Zdhhc7	1.03955	0.264537
1416546_a_at	Rpl6	1.01977	0.945271
1416547_at	Ndufb3	1.10945	0.917274
1416548_at	Slc35b4	-1.14331	0.3008
1416549_at	Slc35b4	1.08882	0.0410472
1416550_at	Slc35b4	-1.24907	0.00673636
1416551_at	Atp2a2	-1.23618	0.0674295
1416552_at	Dppa5	-1.06906	0.751338
1416553_at	Stra13	1.00689	0.831389
1416554_at	Pdlim1	1.13293	0.487455
1416555_at	Ei24	-1.0759	0.249561
1416556_at	Tspan31	1.39119	0.234513
1416557_a_at	Eftud2	-1.10367	0.00824281
1416558_at	Melk	1.08727	0.522792
1416559_at	1500003O22Rik	1.13269	0.000119757
1416560_at	Slc13a3	1.00437	0.953436
1416561_at	Gad1	-1.01477	0.44575
1416562_at	Gad1	1.0178	0.869158
1416563_at	Ctps	-1.1271	8.87537e-07
1416564_at	Sox7	-1.02259	0.505238
1416565_at	Cox6b1	-1.15236	0.445573
1416566_at	Strap	1.0405	0.00215898
1416567_s_at	Atp5e	1.08551	0.963744
1416568_a_at	Acin1	-1.22326	0.768241
1416569_at	Actl6a	-1.08068	0.11946
1416570_s_at	Gfm1	1.01389	0.34234
1416571_at	Traf4	-1.03811	0.0171976
1416572_at	Mmp14	-1.05426	0.620691
1416573_at	Pofut2	1.01258	0.974326
1416574_at	5730589K01Rik	1.11906	0.157844
1416575_at	Cdc45l	1.28859	0.477258
1416576_at	Socs3	-1.09396	1.92234e-05
1416577_a_at	Rbx1	1.07722	0.878946
1416578_at	Rbx1	-1.19847	0.200558
1416579_a_at	Tacstd1	1.02075	0.0441562
1416580_a_at	Stub1	-1.00768	0.995715
1416581_at	Wdr5	-1.13772	0.00212862
1416582_a_at	Bad	1.02249	0.195613
1416583_at	Bad	1.14281	0.121537
1416584_at	Man2b2	1.01013	0.858333
1416585_at	Ruvbl1	1.09175	0.00012627
1416586_at	Zfp239	1.02402	0.416902
1416587_a_at	Xrcc1	1.06153	0.0991923
1416588_at	Ptprn	1.05474	0.735716
1416589_at	Sparc	1.19418	0.228893
1416590_a_at	Rab34	1.05064	0.806041
1416591_at	Rab34	-1.03127	0.706564
1416592_at	Glrx	1.03068	0.014744
1416593_at	Glrx	1.22352	0.00828612
1416594_at	Sfrp1	1.06612	0.714769
1416595_at	Mrps22	-1.1745	0.14156
1416596_at	Slc44a4	1.21598	0.290948
1416597_at	Hdgfrp2	1.04365	0.726658
1416598_at	Glis2	-1.24157	0.121078
1416599_at	Glis2	1.03444	0.495743
1416600_a_at	Dscr1	-1.0678	0.314487
1416601_a_at	Dscr1	1.06445	0.85074
1416602_a_at	Rad52	1.0207	0.0667801
1416603_at	Rpl22	-1.04958	0.491603
1416604_at	Cyc1	1.17011	0.42436
1416605_at	Nola2	-1.0445	4.68671e-05
1416606_s_at	Nola2	-1.07264	1.85139e-05
1416607_at	4931406C07Rik	-1.05883	0.190393
1416608_a_at	BC004004	1.27531	0.385974
1416609_at	BC004004	1.13679	0.460007
1416610_a_at	Clcn3	-1.27866	0.356023
1416611_at	Scamp2	1.15277	0.360379
1416612_at	Cyp1b1	1.04829	0.554004
1416613_at	Cyp1b1	1.04485	0.690885
1416614_at	Cri1	1.35374	0.0122605
1416615_at	Clpp	1.02866	0.0212245
1416616_s_at	Clpp	1.13738	0.0648563
1416617_at	Acss1	1.17049	0.0114155
1416618_at	Ppox	-1.10621	0.0655051
1416619_at	4632428N05Rik	1.15394	2.44435e-05
1416620_at	Smarcal1	1.04629	0.688195
1416621_at	Llgl1	-1.00368	0.202408
1416622_at	Wbscr16	-1.02725	0.00245053
1416623_at	Thbs3	-1.05376	0.106376
1416624_a_at	Uba52	-1.00496	0.846454
1416625_at	Serping1	-1.07816	0.722054
1416626_at	Pla2g1b	-1.03173	0.965365
1416627_at	Spint1	-1.06239	0.823792
1416628_at	0610006I08Rik	1.04945	0.060945
1416629_at	Slc1a5	-1.10536	1.85848e-06
1416630_at	Id3	-1.04507	0.000647748
1416631_at	Ap4b1	-1.10914	0.81352
1416632_at	Mod1	1.05763	0.704853
1416633_a_at	5730536A07Rik	1.65154	0.160208
1416634_at	5730536A07Rik	1.07932	0.316155
1416635_at	Smpdl3a	1.22959	0.0783994
1416636_at	Rheb	1.13021	1.98297e-06
1416637_at	Slc4a2	-1.07347	0.161989
1416638_at	Sall2	1.13696	0.314531
1416639_at	Slc2a5	1.02901	0.712311
1416640_at	Kcne1l	1.10895	0.488258
1416641_at	Lig1	1.20094	0.172065
1416642_a_at	Tpt1	1.05876	0.768857
1416643_at	Tpt1	-1.09926	0.125497
1416644_a_at	Sema3b	1.12603	0.394877
1416645_a_at	Afp	1.20751	0.003302
1416646_at	Afp	-1.12714	0.557093
1416647_at	Bckdha	1.05437	0.011779
1416648_at	Dync1h1	-1.13696	0.0526567
1416649_at	Ambp	-1.02183	0.514063
1416650_at	Rfpl4	-1.06641	0.386016
1416651_at	Znhit2	1.11111	0.539569
1416652_at	Aspn	1.03896	0.656782
1416653_at	Stxbp3a	-1.03281	0.261525
1416654_at	Slc31a2	-1.06439	0.0264299
1416655_at	C1galt1c1	-1.11405	0.0242905
1416656_at	Clic1	1.06021	0.0223638
1416657_at	Akt1	1.01929	0.532547
1416658_at	Frzb	-1.00388	0.994595
1416659_at	Eif3s10	-1.00206	0.00230697
1416660_at	Eif3s10	-1.33614	0.0751359
1416661_at	Eif3s10	-1.2499	0.560931
1416662_at	Sardh	-1.04414	0.911468
1416663_at	Ndufa9	1.02179	0.763203
1416664_at	Cdc20	1.05057	0.127514
1416665_at	Coq7	1.02695	0.0245379
1416666_at	Serpine2	1.06339	0.921925
1416667_at	Ebp	1.12092	0.621915
1416668_at	4921531G14Rik	1.00644	0.489476
1416669_s_at	Naca	1.1333	0.654218
1416670_at	Setdb1	-1.06271	0.136194
1416671_a_at	Mcoln1	-1.20496	0.115966
1416672_s_at	Mcoln1	-1.21337	0.0187345
1416673_at	Bace2	-1.00797	0.997667
1416674_at	Ptpru	1.06381	0.696932
1416675_s_at	Plcd1	1.06346	0.327689
1416676_at	Kng1	1.05984	0.110799
1416677_at	Apoh	1.28168	0.176507
1416678_at	Cops3	1.112	0.0670752
1416679_at	Abcd3	-1.05131	0.541075
1416680_at	Ube3a	1.01014	0.294956
1416681_at	Ube3a	-1.09051	0.732341
1416682_at	Ube3a	-1.10637	0.299078
1416683_at	Plxnb2	1.26326	0.199826
1416684_at	Fbl	-1.20646	0.000264772
1416685_s_at	Fbl	-1.04665	3.97373e-05
1416686_at	Plod2	1.01415	0.932103
1416687_at	Plod2	-1.01078	0.918662
1416688_at	Snap91	-1.00494	0.625236
1416689_at	Tuft1	-1.01751	0.271182
1416690_at	Gtpbp2	-1.12283	0.0617362
1416691_at	Gtpbp2	-1.33189	0.456353
1416692_at	Coil	-1.04378	0.644818
1416693_at	Foxc2	1.09668	0.345297
1416694_at	Gk2	1.00634	0.334808
1416695_at	Tspo	1.15463	0.0105477
1416696_at	D17Wsu104e	-1.02409	9.39453e-06
1416697_at	Dpp4	-1.12793	0.0040226
1416698_a_at	Cks1b	1.0369	0.525667
1416699_at	1110008F13Rik	1.09625	0.316189
1416700_at	Rnd3	1.14972	0.364306
1416701_at	Rnd3	-1.05032	0.866826
1416702_at	Serpini1	1.03376	0.97263
1416703_at	Mapk14	1.19136	0.0419026
1416704_at	Mapk14	-1.12092	0.0826078
1416705_at	Rpe	1.00196	0.720595
1416706_at	Rpe	-1.11994	0.855158
1416707_a_at	Pmf1	1.08016	0.775412
1416708_a_at	Gramd1a	1.18706	0.0260017
1416709_a_at	Ngrn	1.04578	0.774361
1416710_at	Tmem35	-1.07604	0.284445
1416711_at	Tbr1	1.02389	0.413329
1416712_at	Pepd	1.05615	0.301535
1416713_at	2700055K07Rik	-1.03215	0.97183
1416714_at	Irf8	-1.28055	2.40452e-10
1416715_at	Gjb3	-1.16183	0.426985
1416716_at	Efs	1.11811	0.409735
1416717_at	Crisp2	1.03773	0.925961
1416718_at	Bcan	-1.06707	0.600976
1416719_a_at	Rps10	-1.00817	0.447215
1416720_at	Sfrs6	-1.26039	0.493705
1416721_s_at	Sfrs6	-1.30151	0.395262
1416722_at	Hmg20a	-1.13467	0.0260462
1416723_at	Tcf4	-1.17766	0.43685
1416724_x_at	Tcf4	-1.18415	0.648205
1416725_at	Tcf4	-1.01198	0.500006
1416726_s_at	Ube2s	1.02362	0.127429
1416727_a_at	Cyb5	-1.04738	0.00684443
1416728_at	Csnk2b	1.04375	0.327963
1416729_at	Plg	1.02858	0.697846
1416730_at	Rcl1	-1.07203	6.11043e-05
1416731_at	Top2b	-1.00811	0.00145141
1416732_at	Top2b	-1.04781	0.179051
1416733_at	Mkln1	1.16914	0.779123
1416734_at	Mkln1	-1.06174	0.749812
1416735_at	Asah1	1.09123	0.804502
1416736_at	Casc3	-1.21772	0.261389
1416737_at	NA	1.00142	0.147127
1416738_at	Brap	1.09429	0.50501
1416739_a_at	Brap	-1.28095	0.357288
1416740_at	Col5a1	-1.05273	0.845987
1416741_at	Col5a1	1.0765	0.760885
1416742_at	Cfdp1	-1.08954	0.451574
1416743_at	Uap1	-1.07825	0.000812325
1416744_at	Uap1	1.00249	0.981228
1416745_x_at	Uap1	1.05295	0.824123
1416746_at	H2afx	1.30359	0.201361
1416747_at	D15Mgi27	-1.04236	0.00189614
1416748_a_at	Mre11a	1.09888	0.0375826
1416749_at	Htra1	-1.05317	0.563208
1416750_at	Oprs1	1.12122	5.78619e-05
1416751_a_at	Ddx20	1.06099	0.095301
1416752_at	Ldb3	1.00168	0.304574
1416753_at	Prkar1b	1.06054	0.634042
1416754_at	Prkar1b	1.00963	0.540928
1416755_at	Dnajb1	1.21539	0.83656
1416756_at	Dnajb1	1.2075	0.75899
1416757_at	Zwilch	-1.05513	0.0808621
1416758_at	Arhgap27	1.06053	0.541811
1416759_at	Mical1	1.28185	0.0222064
1416760_at	Galntl1	1.01329	0.66869
1416761_at	Hsd11b2	1.01403	0.110683
1416762_at	S100a10	1.02472	0.000340242
1416763_at	G431001I09Rik	1.13053	0.778913
1416764_at	Fis1	-1.13237	0.570129
1416765_s_at	Magmas	1.15867	0.584859
1416766_at	Mosc2	1.00557	0.443322
1416767_a_at	1110003E01Rik	1.31295	0.0674825
1416768_at	1110003E01Rik	1.08159	0.0456471
1416769_s_at	Atp6v0b	1.11315	0.554535
1416770_at	Stk25	-1.03457	0.992986
1416771_at	Trappc3	1.18727	0.348141
1416772_at	Cpt2	-1.00955	0.0643022
1416773_at	Wee1	1.12899	0.325385
1416774_at	Wee1	1.15895	0.365893
1416775_at	2310004L02Rik	-1.02352	0.0276321
1416776_at	Crym	1.03291	0.417762
1416777_at	Ceacam12	-1.02075	0.808389
1416778_at	Sdpr	1.20326	0.246357
1416779_at	Sdpr	-1.00966	0.969726
1416780_at	Pfkm	-1.08453	0.152473
1416781_at	Praf2	-1.05031	0.0928173
1416782_s_at	Praf2	-1.08807	0.00725542
1416783_at	Tac1	-1.03317	0.468216
1416784_at	Pgk2	1.16417	0.3253
1416785_at	Kcnip1	1.08855	0.862711
1416786_at	Acvr1	1.06398	0.153787
1416787_at	Acvr1	1.01248	0.415332
1416788_a_at	Idh3g	1.1831	0.083861
1416789_at	Idh3g	1.00675	0.0540795
1416790_a_at	Tdg	1.07005	0.00386728
1416791_a_at	Nxf1	1.1297	0.0597731
1416792_at	Ppm1g	-1.07699	0.0649043
1416793_at	Arl6ip2	1.24996	0.25798
1416794_at	Arl6ip2	1.03318	0.896039
1416795_at	Cryl1	-1.03605	0.573445
1416796_at	Nck2	1.29465	0.00511276
1416797_at	Nck2	-1.19122	0.330619
1416798_a_at	Nme4	-1.10521	0.434586
1416799_at	Trpm7	1.0874	0.0150253
1416800_at	Trpm7	-1.19942	0.034962
1416801_at	Trpm7	-1.15392	0.0970778
1416802_a_at	Cdca5	1.26572	0.55898
1416803_at	Fkbp7	-1.09142	0.605247
1416804_at	G430002G23Rik	1.1554	0.0274475
1416805_at	1110032E23Rik	1.04923	0.802545
1416806_at	Fdxr	1.11	0.372615
1416807_at	Rpl36a	-1.10092	0.784569
1416808_at	Nid1	-1.04317	0.905674
1416809_at	Cyp3a11	-1.11012	0.574643
1416810_at	Mea1	1.08056	0.716682
1416811_s_at	Ctla2a	1.51997	0.0733109
1416812_at	Tia1	1.06192	0.00896136
1416813_at	Tia1	1.08425	0.0100378
1416814_at	Tia1	-1.12651	0.00153803
1416815_s_at	Bub3	1.05315	0.955624
1416816_at	Nek7	1.05259	0.200945
1416817_at	Nek7	-1.09482	0.0700999
1416818_at	Parva	-1.14978	0.256398
1416819_at	Cdc37	-1.0104	0.844207
1416820_at	Cdc37	-1.41404	0.0421076
1416821_at	Es2el	1.00813	0.177483
1416822_at	Es2el	1.09799	0.654053
1416823_a_at	Osbpl1a	-1.08558	0.699457
1416824_at	B230118H07Rik	-1.06125	0.654832
1416825_at	Snta1	-1.00959	0.986383
1416826_a_at	Trfp	1.16634	0.585102
1416827_at	Tbxas1	1.08482	0.272745
1416828_at	Snap25	-1.13756	0.20516
1416829_at	Atp5b	-1.11018	0.426005
1416830_at	0610031J06Rik	1.15675	0.25559
1416831_at	Neu1	-1.02509	0.0641132
1416832_at	Slc39a8	-1.07328	0.834604
1416833_at	Keg1	-1.02313	0.592756
1416834_x_at	Ndufb2	1.108	0.302258
1416835_s_at	Amd1	-1.49971	0.352716
1416836_at	Lrp10	1.0966	0.297421
1416837_at	Bax	-1.18469	0.600459
1416838_at	Mut	1.00193	0.00592137
1416839_at	Mut	-1.13472	0.618798
1416840_at	Mid1ip1	-1.04387	0.77369
1416841_at	1110059E24Rik	1.06025	0.911148
1416842_at	Gstm5	1.29387	0.0851198
1416843_at	Pde6d	1.05865	0.241582
1416844_at	Prmt2	1.10098	0.00166835
1416845_at	Tmem132a	-1.08972	0.0676
1416846_a_at	Pdzrn3	-1.05481	0.740392
1416847_s_at	Oas1d	1.02164	0.797019
1416848_at	Ubl5	-1.05082	0.568667
1416849_at	Zcd1	1.13192	0.0057061
1416850_s_at	Zcd1	1.02531	0.0884554
1416851_at	St13	1.02514	0.729581
1416852_a_at	Ncdn	1.13205	0.280048
1416853_at	Ncdn	-1.03828	0.0217239
1416854_at	Slc34a2	1.06681	0.489458
1416855_at	Gas1	-1.0049	0.147156
1416856_at	3230401D17Rik	1.12868	0.014719
1416857_at	Sdf2	1.22232	0.142825
1416858_a_at	Fkbp3	1.22758	0.778105
1416859_at	Fkbp3	1.03397	0.92522
1416860_s_at	Ing1	1.15977	1.90959e-05
1416861_at	Stam	1.00128	0.058356
1416862_at	Stam	-1.25344	0.00860125
1416863_at	Abhd8	1.47357	0.000826017
1416864_at	Surf6	-1.01924	0.000755194
1416865_at	Fgd1	-1.07268	0.805623
1416866_at	Bet1	-1.12489	0.00837126
1416867_at	Bet1	1.00913	0.208095
1416868_at	Cdkn2c	1.07619	0.349513
1416869_x_at	Lime1	1.1569	0.224916
1416870_at	Dnalc4	1.0899	0.826386
1416871_at	Adam8	1.28794	0.480842
1416872_at	Tspan6	1.00106	0.996071
1416873_a_at	Cdk2	1.30611	0.0339748
1416874_a_at	Paf1	1.21695	0.436304
1416875_at	Parvg	1.03303	0.958835
1416876_at	Parvg	-1.01932	0.981897
1416877_a_at	Mrpl51	1.02742	0.494848
1416878_at	Mrpl51	1.05717	0.678735
1416879_at	Mrpl51	-1.03951	0.907772
1416880_at	Mcl1	-1.103	0.00944617
1416881_at	Mcl1	-1.11073	0.0108251
1416882_at	Rgs10	1.15057	0.592313
1416883_at	Clptm1	-1.13325	0.284917
1416884_at	Cbx3	1.43343	0.206267
1416885_at	1110038F14Rik	-1.0122	0.0193213
1416886_at	C1d	1.07721	0.322221
1416887_at	C1d	1.02524	0.966158
1416888_at	Fadd	1.09373	0.245708
1416889_at	Tnni2	-1.10339	0.361734
1416890_at	Wdr74	-1.00173	3.20334e-05
1416891_at	Numb	1.07344	0.0645361
1416892_s_at	3110001A13Rik	1.10285	0.272256
1416893_at	3110001A13Rik	-1.00274	0.763524
1416894_at	1500019G21Rik	-1.09665	0.00327884
1416895_at	Efna1	-1.02746	0.946776
1416896_at	Rps6ka1	1.07711	0.126017
1456494_a_at	AI451617	-1.95641	0.043999
1416898_a_at	Irf3	1.04464	0.718787
1416899_at	Utf1	1.00229	0.0559331
1416900_s_at	Lass1	-1.16511	0.50892
1416901_at	Npc2	1.03876	0.116695
1416902_a_at	Cox5b	1.06188	0.846022
1416903_at	Nucb1	1.11912	0.0140356
1416904_at	Mbnl1	-1.07638	0.0519639
1416905_at	Guca2a	1.20848	0.144982
1416906_at	Anapc5	1.02155	0.089624
1416907_at	Tsn	1.30472	0.597699
1416908_s_at	Tsn	1.03078	0.974875
1416909_at	1810008A14Rik	1.03339	0.270694
1416910_at	Dnajc15	1.02661	0.00156707
1416911_a_at	6330407G11Rik	1.46298	0.0739026
1416912_at	6330407G11Rik	1.27635	0.515558
1416913_at	Es1	1.04705	0.848826
1416914_s_at	Mtvr2	1.09973	5.56909e-05
1416915_at	Msh6	-1.16503	0.505093
1416916_at	Elf3	1.02118	0.494773
1416917_at	1700123O20Rik	1.15249	0.445768
1416918_at	Dlgh3	1.0005	0.373223
1416919_a_at	Nphp1	-1.04328	0.885356
1416920_at	Rbm4	-1.04525	0.815909
1416921_x_at	Aldoa	1.16437	0.0724763
1416922_a_at	Bnip3l	1.15091	0.00721615
1416923_a_at	Bnip3l	1.12754	0.00498207
1416924_at	Bri3	1.26933	0.310377
1416925_at	Kpnb1	-1.02774	0.000522612
1416926_at	Trp53inp1	-1.17436	0.0684245
1451131_at	Arl6ip1	-1.66439	0.00102728
1416928_at	Rbm12	1.10575	0.0869166
1416929_at	Rbm12	-1.10785	0.362443
1416930_at	Ly6d	1.15674	0.324064
1416931_at	Nif3l1	1.21103	0.351328
1416932_at	Cog2	-1.03649	0.5709
1416933_at	Por	1.06992	0.935429
1416934_at	Mtm1	-1.02755	0.0139735
1416935_at	Trpv2	1.19376	0.113134
1416936_at	Aatk	1.00163	0.800541
1416937_at	Gabarap	1.05443	0.684139
1416938_at	Chchd1	1.10382	0.406483
1416939_at	Ppa1	-1.33309	8.47273e-07
1416940_at	Ppif	-1.13407	4.2063e-06
1416941_s_at	Wbscr1	1.16123	0.59265
1416942_at	Arts1	-1.05258	0.000209257
1416943_at	Ube2e1	1.08263	0.0147914
1416944_a_at	Tlk2	-1.06779	0.102619
1416945_at	Ptov1	-1.06338	0.0516518
1416946_a_at	Acaa1a	1.03224	0.014382
1416947_s_at	Acaa1a	1.08787	0.0402993
1416948_at	Mrpl23	-1.04931	0.525849
1416949_s_at	Slc39a7	1.13013	0.0486622
1416950_at	Tnfaip8	1.30409	0.00197143
1416951_a_at	Atp6v1d	1.24888	5.21666e-05
1416952_at	Atp6v1d	1.12165	1.0848e-05
1416953_at	Ctgf	-1.08798	0.178768
1416954_at	Slc25a10	1.02308	0.352716
1416955_at	Slc25a10	-1.09926	0.311888
1416956_at	Kcnab2	1.0974	0.155009
1416957_at	Pou2af1	-1.05311	0.00161132
1416958_at	Nr1d2	-1.23997	0.127728
1416959_at	Nr1d2	-1.15626	0.137372
1416960_at	B3gat3	1.09981	0.752852
1416961_at	Bub1b	-1.02192	0.0702732
1416962_at	Rcc1	-1.04831	7.22382e-06
1416963_at	Ubadc1	1.14461	0.0114114
1416964_at	Eefsec	-1.00237	0.546869
1416965_at	Pcsk1n	1.01565	0.959742
1416966_at	Slc22a8	1.17536	0.467991
1416967_at	Sox2	-1.01545	0.632688
1416968_a_at	Hsd3b7	1.14002	0.551782
1416969_at	Gtse1	-1.04298	0.445729
1416970_a_at	Cox7a2	1.03077	0.126522
1416971_at	Cox7a2	1.00654	0.065621
1416972_at	Nhp2l1	-1.0233	0.000401362
1416973_at	Nhp2l1	-1.07872	2.07653e-06
1416974_at	Stam2	-1.0721	0.765104
1416975_at	Stam2	1.18068	0.317957
1416976_at	Stam2	-1.0135	0.485277
1416977_at	Stam2	-1.23354	0.0441681
1416978_at	Fcgrt	1.09044	0.239263
1416979_at	Pomp	-1.20642	0.000107804
1416980_at	Mettl7b	-1.01491	0.837981
1416981_at	Foxo1	1.22647	0.00228203
1416982_at	Foxo1	1.01311	0.0119284
1416983_s_at	Foxo1	1.15419	0.000212202
1416984_at	Mrps18a	1.21223	0.00561711
1416985_at	Sirpa	1.04832	0.516138
1416986_a_at	Sirpa	1.23701	0.348461
1416987_at	Elp4	-1.06302	0.650378
1416988_at	Msh2	1.01556	0.0119985
1416989_at	Vps53	1.00927	0.805737
1416990_at	Rxrb	1.44449	0.0126179
1416991_at	Mto1	1.06999	0.771518
1416992_at	Mfng	1.22179	0.00127679
1416993_at	Cog4	-1.08948	0.282798
1416994_at	Ttc1	-1.1873	0.599218
1416995_at	Pacsin3	1.03469	0.953379
1416996_at	Tbc1d8	-1.03335	0.964667
1416997_a_at	Hap1	-1.11082	0.125261
1416998_at	Rrs1	-1.2233	2.40428e-06
1416999_at	Smpd2	1.0531	0.00263055
1417000_at	Abtb1	1.04379	0.00117811
1417001_a_at	D4Wsu53e	-1.0796	6.94065e-06
1417002_at	0610012G03Rik	1.06808	0.477748
1417003_at	0610012G03Rik	-1.00198	0.940551
1417004_at	Tsg101	1.0882	0.652804
1417005_at	Kns2	1.03526	0.846466
1417006_at	Commd4	-1.11487	0.0197558
1417007_a_at	Vps4b	1.11976	0.160876
1417008_at	Crat	1.08675	0.793242
1417009_at	C1r	-1.14328	0.383556
1417010_at	Zfp238	1.00815	0.0225141
1417011_at	Sdc2	1.03523	0.664207
1417012_at	Sdc2	1.00115	0.999456
1417013_at	Hspb8	1.02043	0.972857
1417014_at	Hspb8	-1.04454	0.149241
1417015_at	Rassf3	-1.32321	0.0294781
1417016_at	Mapkapk5	1.14042	0.799326
1417017_at	Cyp17a1	-1.03144	0.311073
1417018_at	Efemp2	1.13647	0.759845
1417019_a_at	Cdc6	1.10395	0.681895
1417020_at	Spata4	-1.05691	0.608315
1417021_a_at	Spo11	-1.11767	0.432788
1417022_at	Slc7a3	-1.0045	0.464361
1417023_a_at	Fabp4	1.13025	0.468067
1417024_at	Hars	1.03349	0.00148291
1417025_at	H2-Eb1	1.46103	0.350164
1417026_at	Pfdn1	1.10923	0.837329
1417027_at	Trim2	-1.10106	0.401156
1417028_a_at	Trim2	1.13338	0.501409
1417029_a_at	Trim2	1.07605	0.542378
1417030_at	2310028N02Rik	1.00621	0.840871
1417031_at	2310028N02Rik	-1.1313	0.173241
1417032_at	Ube2g2	1.03254	0.00453137
1417033_at	Ube2g2	-1.20902	0.858858
1417034_at	Trappc6a	-1.0873	0.281347
1417035_at	Sac3d1	1.02937	0.915674
1417036_at	Sac3d1	1.06471	0.858095
1417037_at	Orc6l	1.1012	0.469737
1417038_at	2009-09-01	1.06619	0.0673438
1417039_a_at	Cul7	-1.06368	0.00634354
1417040_a_at	Bok	1.11071	0.545739
1417041_at	Rpo1-1	1.01647	0.451713
1417042_at	Slc37a4	1.03017	0.037857
1417043_at	Lcat	-1.00032	0.689796
1417044_at	Lcmt1	-1.04928	0.252917
1417045_at	Bid	1.08648	0.000686276
1417046_at	Tusc4	1.10743	2.51349e-05
1417047_at	Prom2	1.10748	0.304161
1417048_at	Prom2	1.02692	0.982389
1417049_at	Rhd	1.03602	0.811621
1417050_at	C1qtnf4	1.05159	0.661877
1417051_at	Pcdh8	-1.04483	0.793703
1417052_at	Psmb3	1.05436	0.705368
1417053_at	Phb	-1.13464	0.283106
1417054_a_at	0610009D07Rik	1.09004	0.65786
1417055_at	0610009D07Rik	1.07679	0.721695
1417056_at	Psme1	-1.16606	0.106287
1417057_a_at	Ppid	-1.00918	0.00329118
1417058_a_at	Krtcap2	1.21461	0.827848
1417059_at	Krtcap2	-1.01339	0.871458
1417060_at	Ppp1r11	-1.07091	0.94355
1417061_at	Slc40a1	-1.00509	0.913262
1417062_at	2810037C14Rik	-1.05596	0.861153
1417063_at	C1qb	1.24469	0.397759
1417064_at	Jagn1	1.05828	0.000481562
1417065_at	Egr1	1.29787	6.27845e-14
1417066_at	Cabc1	-1.06579	0.511058
1417067_s_at	Cabc1	-1.1687	0.291704
1417068_a_at	Ptpn1	1.08176	0.00456837
1417069_a_at	Gmfb	-1.41496	0.0883302
1417070_at	Cyp4v3	-1.13857	0.193711
1417071_s_at	Cyp4v3	-1.13534	0.67921
1417072_at	Slc22a6	1.0136	0.994783
1417073_a_at	Qk	-1.00698	0.995949
1417074_at	Ceacam10	1.19968	0.284705
1417075_at	2010309E21Rik	1.11898	0.000333599
1417076_at	Fabp9	1.06263	0.743078
1417077_at	Bcap29	-1.05276	0.000106952
1417078_at	Lgals2	-1.07063	0.283721
1417079_s_at	Lgals2	1.13452	0.656972
1417080_a_at	Ecsit	1.13714	0.43551
1417081_a_at	Syngr2	1.38947	0.00242602
1417082_at	Anp32b	1.02531	0.000911593
1417083_at	Sec61b	-1.00124	0.435996
1417084_at	Eif4ebp2	-1.61752	0.571755
1417085_at	Akr1c6	1.11371	0.647035
1417086_at	Pafah1b1	-1.13563	0.319247
1417087_at	Glg1	-1.19121	0.000205475
1417088_at	Zfp346	-1.05146	0.928592
1417089_a_at	Ckmt1	1.00346	0.683495
1417090_at	Rcn1	1.03362	8.97609e-05
1417091_at	Chuk	1.22436	0.406109
1417092_at	Pthr1	1.109	0.510256
1417093_a_at	Gtf2h4	1.04718	0.0274771
1417094_at	Acot7	1.18824	0.489543
1417095_a_at	Hspa14	1.05518	0.237492
1417096_at	2810430M08Rik	-1.24082	4.62026e-06
1417097_at	Mecr	-1.07907	0.00245579
1417098_s_at	Mecr	1.03534	0.025917
1417099_at	Ftsj1	1.155	0.342599
1417100_at	Cd320	1.05272	0.765629
1417101_at	Hspa2	1.13824	0.539124
1417102_a_at	Ndufb5	1.16013	0.667166
1417103_at	Ddt	-1.14829	0.619862
1417104_at	Emp3	1.236	0.00155605
1417105_at	Trappc2l	-1.0168	0.617228
1417106_at	Tpd52l2	1.0879	0.688246
1417107_at	Tpd52l2	1.02796	0.32884
1417108_at	Klc4	-1.16349	1.0622e-05
1417109_at	Tinagl	1.21252	0.311586
1417110_at	Man1a	-1.1462	0.0265959
1417111_at	Man1a	1.0256	0.72797
1417112_at	Arl2bp	1.05319	0.0412393
1417113_at	Gmcl1	-1.02938	0.00807465
1417114_at	Gmcl1	-1.21318	0.182372
1417115_at	Map3k12	1.2189	0.123879
1417116_at	Slc6a8	1.02563	0.186452
1417117_at	Cstf1	1.06083	0.502766
1417118_a_at	Ard1	1.02979	0.316972
1417119_at	Zfpl1	1.04874	0.228846
1417120_at	D4Wsu114e	-1.01703	0.196792
1417121_at	Gabra6	-1.0782	0.644581
1417122_at	Vav3	1.02099	0.987612
1417123_at	Vav3	-1.00307	0.782085
1417124_at	Dstn	1.40626	0.185938
1417125_at	Ahcy	-1.04641	0.318609
1417126_a_at	Rpl22l1	1.09759	0.214562
1417127_at	Msx1	1.07288	0.645927
1417128_at	Plekho1	1.12929	0.500291
1417129_a_at	Mrg1	-1.09593	0.634654
1417130_s_at	Angptl4	-1.06112	0.738925
1417131_at	Cdc25a	-1.04334	0.112106
1417132_at	Cdc25a	1.22814	0.22836
1417133_at	Pmp22	-1.00636	0.997214
1417134_at	Srpk2	-1.10284	0.0796741
1417135_at	Srpk2	-1.66765	0.233109
1417136_s_at	Srpk2	-1.72265	0.0763837
1417137_at	Uck2	-1.15616	0.597571
1417138_s_at	Polr2e	1.03598	3.10293e-05
1417139_at	1700022L09Rik	-1.10781	0.000163546
1417140_a_at	Ptpn2	1.10381	0.336456
1433966_x_at	Asns	-1.81791	0.0188709
1417142_at	4932442K08Rik	1.02669	0.456829
1417143_at	Edg2	-1.13882	0.549389
1417144_at	Tubg1	1.08525	0.316968
1417145_at	Nfxl1	1.0984	0.0189133
1417146_at	2410018C20Rik	1.12266	0.603189
1417147_at	B230317C12Rik	1.07024	0.824442
1417148_at	Pdgfrb	1.03298	0.892857
1417149_at	P4ha2	-1.07514	0.636046
1417150_at	Slc6a4	-1.03461	0.97191
1417151_a_at	Ntsr2	1.00172	0.774689
1417152_at	Btbd14a	1.03138	0.112206
1417153_at	Btbd14a	-1.05286	0.00689688
1417154_at	Slc25a14	-1.00293	0.95744
1417155_at	Mycn	1.14788	0.445871
1417156_at	Krt19	1.12145	0.651463
1417157_at	Actr10	1.08194	0.00223024
1417158_at	Zxdc	-1.00347	0.617178
1417159_at	Zxdc	1.05171	0.920884
1417160_s_at	Expi	1.06182	0.918261
1417161_at	Cdk2ap2	1.06782	5.41821e-05
1417162_at	Tmbim1	1.10065	0.337256
1417163_at	Dusp10	1.37284	0.0253393
1417164_at	Dusp10	1.31219	0.638486
1417165_at	Mbd2	1.13555	0.254308
1417166_at	Psip1	-1.13898	0.000798942
1417167_at	Exosc5	-1.02942	0.0680877
1417168_a_at	Usp2	1.10789	0.520548
1417169_at	Usp2	1.0749	0.279979
1417170_at	Lztfl1	1.28387	0.114217
1417171_at	Itk	-1.15388	0.693022
1417172_at	Ube2l6	-1.03536	0.165985
1417173_at	Crebl1	1.0188	0.0250042
1417174_at	1810021J13Rik	1.03941	0.743079
1417175_at	Csnk1e	-1.08341	0.0295237
1417176_at	Csnk1e	-1.11187	0.148077
1417177_at	Galk1	1.08109	2.00566e-05
1417178_at	Gipc2	-1.07517	0.782041
1417179_at	Tspan5	1.05442	0.0505745
1417180_at	Pcsk7	1.09009	0.782873
1417181_a_at	Kifap3	-1.24365	0.27687
1417182_at	Dnaja2	1.06986	0.0446182
1417183_at	Dnaja2	-1.12402	0.19068
1417184_s_at	Hbb-b2	1.83546	0.153705
1417185_at	Ly6a	-1.39358	3.4454e-05
1417186_at	Hip2	1.11627	0.7317
1417187_at	Hip2	1.06178	0.778646
1417188_s_at	Hip2	1.01769	0.89633
1417189_at	Psme2	-1.4803	0.0783904
1417190_at	Pbef1	-1.285	1.26363e-07
1417191_at	Dnajb9	1.19456	0.395301
1417192_at	Tomm70a	-1.02302	0.0270985
1417193_at	Sod2	1.03372	0.0859278
1417194_at	Sod2	-1.11039	0.446396
1417195_at	Wwc2	-1.25179	0.363856
1417196_s_at	Wwc2	-1.01292	0.499531
1417197_at	Wwc2	1.08206	0.605837
1417198_at	Wwc2	-1.09244	0.812236
1417199_at	1300007B12Rik	1.02169	0.0512139
1417200_at	1300007B12Rik	-1.00036	0.674669
1417201_at	Nt5c2	1.21977	0.0892706
1417202_s_at	Ube1c	1.20465	0.399696
1417203_at	Ethe1	1.09211	0.134325
1417204_at	Kdelr2	1.21269	0.0255047
1417205_at	Kdelr2	-1.08166	0.00129127
1417206_at	Urod	-1.1118	0.0010954
1417207_at	Dvl2	1.00234	0.0363671
1417208_at	Amacr	1.00904	0.0197175
1417210_at	Eif2s3y	-2.08555	0.848655
1417211_a_at	1110032A03Rik	1.01062	0.00890118
1417212_at	9530058B02Rik	1.18978	0.34737
1417213_a_at	Rbm6	-1.49308	0.159236
1417214_at	Rab27b	-1.05432	0.74715
1417215_at	Rab27b	-1.0777	0.426716
1417216_at	Pim2	-1.41326	0.000663433
1417217_at	Magel2	1.03408	0.221449
1417218_at	2810048G17Rik	1.24582	0.173325
1417219_s_at	Tmsb10	-1.01642	0.225151
1417220_at	Fah	-1.01534	0.0216312
1417221_at	Ppm1a	-1.04064	0.927098
1417222_a_at	Tmem123	1.33171	0.0689452
1417223_at	Cd2bp2	-1.15594	0.0220762
1417224_a_at	Cd2bp2	1.26011	0.695294
1417225_at	Arl6ip5	-1.06056	0.74378
1417226_at	Fbxw4	1.04819	0.116038
1417227_at	Mccc1	1.17714	0.185739
1417228_at	Capn1	1.05639	0.695614
1417229_at	Capn1	-1.09163	0.938548
1417230_at	Ralgps2	-1.15232	0.317189
1417231_at	Cldn2	-1.18535	0.103102
1417232_at	Cldn2	-1.09712	0.0207192
1417233_at	Chchd4	-1.00645	6.65237e-07
1417234_at	Mmp11	1.0114	0.945937
1417235_at	Ehd3	1.13358	0.163729
1417236_at	Ehd3	-1.14013	0.217526
1417237_at	Pld2	1.03967	0.819229
1417238_at	Ewsr1	-1.1781	0.0733976
1417239_at	Cetn3	-1.13094	0.775386
1417240_at	Zyx	1.29452	0.00104201
1417241_at	X83328	-1.24969	0.399786
1417242_at	Ddx48	1.10706	0.00198918
1417243_at	2310065K24Rik	1.02222	0.276377
1417244_a_at	Irf7	-1.34584	0.000248655
1417245_at	Gpr180	-1.14375	0.0482833
1417246_at	Pzp	1.02815	0.583912
1417247_at	AI597479	1.03586	0.905111
1417248_at	Ralbp1	-1.26932	0.0121889
1417249_at	Polm	1.0348	0.383466
1417250_at	Rnf12	-1.03164	0.813836
1417251_at	Palmd	1.02384	0.718935
1417252_at	Nt5c	1.07594	0.13783
1417253_at	Frg1	1.03733	0.376054
1417254_at	Spata5	-1.19904	0.041304
1417255_at	Ift140	-1.00894	0.0243047
1417256_at	Mmp13	1.07647	0.787868
1417257_at	Cel	1.1214	0.539175
1417258_at	Cct5	-1.00954	0.295718
1417259_a_at	Capzb	1.07799	0.000419759
1417260_at	U2af2	1.00405	0.00179817
1417261_at	Mbtd1	-1.0504	0.00545389
1417262_at	Ptgs2	-1.07073	0.589415
1417263_at	Ptgs2	-1.06454	0.618742
1417264_at	Coq5	1.10273	0.258832
1417265_s_at	Coq5	1.18175	0.108372
1417266_at	Ccl6	1.03291	0.956534
1417267_s_at	Fkbp11	1.11178	0.433218
1417268_at	Cd14	-1.03465	0.278114
1417269_at	Cdk9	-1.12117	0.290891
1417270_at	Wdr12	-1.46509	0.415903
1417271_a_at	Eng	-1.0104	0.298308
1417272_at	9130005N14Rik	1.06908	0.463907
1417273_at	Pdk4	-1.01333	0.771549
1417274_at	Snrpa	1.02559	0.00102387
1417275_at	Mal	1.11095	0.436131
1417276_at	Tulp2	1.01319	0.574983
1417277_at	Cyp4f16	1.17783	0.372744
1417278_a_at	Nkd1	1.11829	0.46472
1417279_at	Itpr1	-1.22848	0.367975
1417280_at	Slc17a1	-1.00745	0.863155
1417281_a_at	Mmp23	-1.07654	0.706999
1417282_at	Mmp23	-1.0391	0.837318
1417283_at	Lynx1	-1.02603	0.955703
1417284_at	Mapkap1	1.05169	0.543793
1417285_a_at	Ndufa5	1.12002	0.368177
1417286_at	Ndufa5	1.01366	0.0216269
1417287_at	H13	-1.16237	0.00186406
1417288_at	Plekha2	1.17279	0.232448
1417289_at	Plekha2	1.06378	0.624609
1417290_at	Lrg1	-1.0352	0.729801
1417291_at	Tnfrsf1a	-1.02077	0.51355
1417292_at	Ifi47	-1.16625	0.000245276
1417293_at	Hs6st1	1.05894	0.01737
1417294_at	Akr7a5	1.00982	0.209342
1417295_at	Mta1	1.18396	0.192054
1417296_at	Atf1	1.37073	0.122732
1417297_at	Itpr3	-1.07419	0.000320235
1417298_at	Ebpl	1.03672	0.0600562
1417299_at	Nek2	-1.06243	0.695011
1417300_at	Smpdl3b	1.30079	0.134431
1417301_at	Fzd6	1.00937	0.764187
1417302_at	Rcor2	-1.05616	0.666684
1417303_at	Mvd	1.08239	0.793486
1417304_at	Chrd	-1.11162	0.640321
1417305_at	Speg	1.00068	0.0943451
1417306_at	Tyk2	1.01119	0.0897632
1417307_at	Dmd	-1.03837	0.484892
1417308_at	Pkm2	1.03821	0.321229
1417309_at	Tob2	1.13532	0.0324454
1417310_at	Tob2	1.04983	0.794041
1417311_at	Crip2	1.0212	0.508259
1417312_at	Dkk3	1.08326	0.701881
1417313_at	Lsm7	-1.00131	0.0119435
1417314_at	Cfb	-1.00763	0.871632
1417315_at	Gripap1	-1.22899	0.0270039
1417316_at	Them2	-1.02694	0.377437
1417317_s_at	Rpl35a	1.00751	0.26601
1417318_at	Dbc1	-1.0303	0.624709
1417319_at	Pvrl3	1.07919	0.585008
1417320_at	Grpel1	1.10984	0.118468
1417321_at	D4Wsu132e	1.10659	0.667688
1417322_at	Dohh	1.07379	0.0211902
1417323_at	Psrc1	-1.1146	0.400065
1417324_at	Mast2	1.04775	0.373856
1417325_at	Btrc	-1.26417	0.0415208
1417326_a_at	Anapc11	1.11839	0.30486
1417327_at	Cav2	-1.04632	0.745245
1417328_at	Ercc1	1.08615	0.0186659
1417329_at	Slc23a2	-1.06146	0.235566
1417330_at	Slc23a2	-1.13645	0.328179
1417331_a_at	Arl6	1.02292	0.771759
1417332_at	Rfx2	1.12723	0.106201
1417333_at	Rasa4	1.01022	0.390747
1417334_at	Stk19	-1.00992	0.400541
1417335_at	Sult2b1	1.01143	1.82402e-07
1417336_a_at	Sytl4	-1.02571	0.685142
1417337_at	Epb4.2	-1.09357	0.535778
1417338_at	Epb4.2	1.07327	0.808078
1417339_a_at	Dynll1	1.29299	0.462066
1417340_at	Txnl2	1.16325	0.0871888
1417341_a_at	Ppp1r2	1.20152	0.187417
1417342_at	Ppp1r2	-1.02863	0.912404
1417343_at	Fxyd6	1.02716	0.935046
1417344_at	2900064A13Rik	1.11592	0.00697211
1417345_at	2900064A13Rik	-1.03131	0.547258
1417346_at	Pycard	1.24591	0.101859
1417347_at	Pycard	-1.11189	0.665402
1417348_at	2310039H08Rik	1.24286	0.00974348
1417349_at	Pldn	1.07	0.454683
1417350_at	Pldn	-1.12292	0.205605
1417351_a_at	Snrpa1	1.13285	0.0323436
1417352_s_at	Snrpa1	-1.00804	0.0124364
1417353_x_at	Snrpa1	1.04135	0.044012
1417354_at	Sil1	1.09349	0.790203
1417355_at	Peg3	1.08327	0.240856
1417356_at	Peg3	-1.00459	0.782612
1417357_at	Emd	-1.07143	0.923741
1417358_s_at	Sorbs1	1.02518	0.133218
1417359_at	Mfap2	-1.0104	0.254063
1417360_at	Mlh1	1.04727	0.908311
1417361_at	Asb3	-1.08807	0.0672921
1417362_at	Rhcg	1.04692	0.346597
1417363_at	Zfp61	-1.11517	0.0202594
1417364_at	Eef1g	1.01062	0.990573
1417365_a_at	Calm1	-1.0464	0.930261
1417366_s_at	Calm1	-1.02515	0.974826
1417367_at	Ppp2ca	1.08617	0.420079
1417368_s_at	Ndufa2	1.0724	0.620598
1417369_at	Hsd17b4	1.00913	0.00765416
1417370_at	Tff3	1.05789	0.0388636
1417371_at	Peli1	1.07518	0.263761
1417372_a_at	Peli1	1.29867	0.232128
1417373_a_at	Tuba4	1.06812	0.140687
1417374_at	Tuba4	1.04305	0.237922
1417375_at	Tuba4	1.06523	0.217568
1417376_a_at	Igsf4a	-1.00105	0.945851
1417377_at	Igsf4a	-1.04102	0.402431
1417378_at	Igsf4a	1.19482	0.343935
1417379_at	Iqgap1	-1.18132	0.409557
1417380_at	Iqgap1	-1.47102	0.033031
1417381_at	C1qa	1.10303	0.718684
1417382_at	Entpd5	1.04003	0.00191425
1417383_at	Entpd5	1.07556	0.0398553
1417384_at	Entpd5	-1.09256	0.0234243
1417385_at	Npepps	-1.12225	0.673821
1417386_at	Npepps	-1.00123	0.00396331
1417387_at	Med31	-1.01944	0.120647
1417388_at	Bex2	-1.03851	0.916508
1417389_at	Gpc1	1.14236	0.198854
1417390_at	Xab1	1.09919	0.106277
1417391_a_at	Il16	-1.0928	9.03596e-05
1417392_a_at	Slc7a7	1.18268	0.132942
1417393_a_at	C1qdc2	1.10674	0.0362537
1417394_at	Klf4	1.21205	0.712012
1417395_at	Klf4	1.0732	0.371373
1417396_at	Podxl	-1.13193	0.520599
1417397_at	Slc9a1	1.05747	0.083682
1417398_at	Rras2	-1.04545	0.221355
1417399_at	Gas6	1.10313	0.355584
1417400_at	Rai14	-1.01478	0.581627
1417401_at	Rai14	1.079	0.801624
1417402_at	1190017O12Rik	-1.0608	0.649877
1417403_at	Elovl6	1.05387	0.403055
1417404_at	Elovl6	1.01788	0.573474
1417405_at	Stard3	1.07622	0.139806
1417406_at	Sertad1	1.2443	0.0456772
1417407_at	Fbxl14	1.16792	0.496993
1417408_at	F3	-1.02753	0.483313
1417409_at	Jun	-1.12422	8.09648e-06
1417410_s_at	Prkci	-1.04398	0.606158
1417411_at	Nap1l5	1.00222	0.403547
1417412_at	F8a	1.15724	0.130407
1417413_at	Cuzd1	1.11334	0.744208
1417414_at	2003-09-01	-1.13482	0.329698
1417415_at	Slc6a3	-1.19863	0.117298
1417416_at	Kcna1	-1.16119	0.284453
1417417_a_at	Cox6a1	1.04274	0.966167
1417418_s_at	Cox6a1	-1.06806	0.885353
1417419_at	Ccnd1	1.19012	0.310101
1417420_at	Ccnd1	-1.01937	0.950591
1417421_at	S100a1	-1.13027	0.534917
1417422_at	Gnmt	-1.07975	0.813471
1417423_at	Grina	1.00476	0.13284
1417424_at	Ier3ip1	1.17334	0.535944
1417425_at	Prkrip1	1.13042	0.243569
1417426_at	Prg1	1.15006	2.38999e-05
1417427_at	1500026D16Rik	-1.13683	0.639899
1417428_at	Gng3	-1.06142	0.116055
1417429_at	Fmo1	-1.10193	0.617293
1417430_at	Cdr2	1.03049	0.944505
1417431_a_at	Sphk2	1.05028	0.0327315
1417432_a_at	Gnb1	1.28572	0.340117
1417433_at	Lypla2	-1.07313	0.863124
1417434_at	Gpd2	1.1669	6.9163e-06
1417435_at	Large	-1.06444	0.590875
1417436_at	Large	-1.04484	0.868254
1417437_at	Xrcc6	1.15351	0.00168481
1417438_at	Rdh14	1.12272	0.80982
1417439_at	Cd248	1.03097	0.14222
1417440_at	Arid1a	-1.00631	0.0226111
1417441_at	Dnajc12	1.24208	0.0616191
1417442_a_at	Pex3	1.02766	0.375026
1417443_at	Acot11	1.36324	0.0533761
1417444_at	E2f5	1.13077	0.00488627
1417445_at	Kntc2	1.11706	0.0208046
1417446_at	Slc12a4	1.01219	0.896766
1417447_at	Tcf21	1.08934	0.494555
1417448_at	1810008A18Rik	1.15854	0.000460085
1417449_at	Acot8	1.07603	0.427188
1417450_a_at	Tacc3	1.02452	0.709878
1417451_a_at	Ppia	1.01463	0.353651
1417452_a_at	Fau	-1.08347	0.795762
1417453_at	Cul4b	-1.00041	0.546808
1417454_at	Cul4b	1.05283	0.851738
1417455_at	Tgfb3	1.07386	0.826596
1417456_at	Gnpat	-1.04846	0.244427
1417457_at	Cks2	1.25548	0.0149603
1417458_s_at	Cks2	1.19093	0.00786793
1417459_at	Dcpp	1.19174	0.103751
1417460_at	Ifitm2	2.02587	0.106472
1417461_at	Cap1	1.39096	0.28878
1417462_at	Cap1	1.25309	0.602694
1417463_a_at	2400001E08Rik	1.08862	0.858338
1417464_at	Tnnc2	-1.01633	0.679833
1417465_at	Fnta	-1.07978	0.00212716
1417466_at	Rgs5	-1.11521	0.450242
1417467_a_at	Tada3l	1.11061	0.198721
1417468_at	Dedd	1.06817	0.00261386
1417469_at	Dedd	1.03738	0.0127637
1417470_at	Apobec3	-1.24219	0.206126
1417471_s_at	D1Ertd622e	1.26875	0.255566
1417472_at	Myh9	-1.58533	0.487968
1417473_a_at	Ppcs	1.24413	0.207973
1417474_at	1500035H01Rik	1.14034	2.53222e-05
1417475_at	Atp13a1	1.07921	0.0196401
1417476_at	Fbxw5	1.03794	0.96661
1417477_at	Gtlf3b	1.2205	0.00165093
1417478_a_at	4930511A21Rik	1.01091	0.992812
1417479_at	4930511A21Rik	-1.03065	0.832821
1417480_at	Fbxo9	1.12498	0.000260206
1417481_at	Ramp1	1.3184	0.343995
1417482_at	Tex19	1.11106	0.0787459
1417483_at	Nfkbiz	1.41752	0.000531527
1417484_at	Ibsp	-1.0282	0.957446
1417485_at	Ibsp	-1.02689	0.961773
1417486_at	Shd	-1.0095	0.830357
1417487_at	Fosl1	1.08788	0.000210011
1417488_at	Fosl1	-1.0192	0.00759036
1417489_at	Npy2r	-1.06112	0.410958
1417490_at	Ctsb	1.12019	0.0910228
1417491_at	Ctsb	-1.02478	0.222672
1417492_at	Ctsb	1.08629	0.387255
1417493_at	Bmi1	-1.02642	6.96561e-05
1417494_a_at	Cp	1.0216	0.960603
1417495_x_at	Cp	1.06835	0.433154
1417496_at	Cp	1.18828	0.285513
1417497_at	Cp	-1.02951	0.374793
1417498_at	Serpinf2	1.087	0.502746
1417499_at	Timm10	-1.1792	2.39207e-05
1417500_a_at	Tgm2	1.21841	0.518581
1417501_at	Fbxo6b	-1.08523	0.0057503
1417502_at	Tspan7	-1.0936	0.5577
1417503_at	Rfc2	1.0527	0.0772603
1417504_at	Calb1	1.16916	0.105912
1417505_s_at	Il11ra1	-1.01491	0.095448
1417506_at	Gmnn	-1.02451	0.0275766
1417507_at	Cyb561	1.12286	0.493734
1417508_at	Rnf19	-1.05661	0.00424363
1417509_at	Rnf19	-1.12838	0.222857
1417510_at	Vps4a	-1.01924	0.192015
1417511_at	Lyar	1.01882	0.000219534
1417512_at	Evi5	-1.02566	0.956096
1417513_at	Evi5	-1.15057	0.702671
1417514_at	Ssx2ip	1.10043	0.512403
1417515_at	Lsm10	1.01145	0.0173566
1417516_at	Ddit3	1.35204	0.119316
1417517_at	Plagl2	1.10685	0.0010599
1417518_at	Plagl2	1.03911	0.432222
1417519_at	Plagl2	-1.03616	0.0207366
1417520_at	Nfe2l3	-1.03977	0.917926
1417521_at	Efna2	1.09335	0.673581
1417522_at	Fbxo32	1.03866	0.100838
1417523_at	Plek	-1.24797	0.272142
1417524_at	Cnih2	1.13766	0.281047
1417525_at	Hand1	1.10409	0.771859
1417526_at	Pcbp3	-1.06244	0.831544
1417527_at	Ap3m2	1.04334	0.672202
1417528_at	Spag6	-1.02742	0.467954
1417529_at	Rab33a	-1.02777	0.227154
1417530_a_at	Srp9	1.02505	0.966157
1417531_at	Cyp2j5	-1.06134	0.637962
1417532_at	Cyp2j5	-1.06842	0.761652
1417533_a_at	Itgb5	1.02769	0.85479
1417534_at	Itgb5	-1.05846	0.645803
1417535_at	Fbxo25	1.13174	0.000866383
1417536_at	Zmat2	-1.07803	0.658657
1417537_at	Zmat2	1.11616	0.122101
1417538_at	Slc35a1	-1.17456	0.0968933
1417539_at	Slc35a1	-1.1312	0.67146
1417540_at	Elf1	1.23771	0.416256
1417541_at	Hells	-1.18207	0.549247
1417542_at	Rps6ka2	1.04639	0.940495
1417543_at	Rps6ka2	1.06167	0.818084
1417544_a_at	Flot2	-1.03941	0.230608
1417545_at	Trpv4	1.0413	0.95436
1417546_at	Il2rb	-1.07516	0.984628
1417547_at	Sart3	-1.05787	0.799887
1417548_at	Sart3	-1.42149	0.149474
1417549_at	Zfp68	1.04819	0.621219
1417550_a_at	Gsg1	1.02021	0.555382
1417551_at	Cln3	1.14032	0.278967
1417552_at	Fap	1.02143	0.406588
1417553_at	Plac1	1.04766	0.777629
1417554_at	Hsd3b4	1.12852	0.298371
1417555_at	Atad1	-1.11843	0.727728
1417556_at	Fabp1	1.18957	0.0447821
1417557_at	Ubxd1	1.15125	0.00359177
1417558_at	Fyn	-1.21265	0.00144097
1417559_at	Sfxn1	1.31093	0.00506902
1417560_at	Sfxn1	-1.03595	0.000710101
1417561_at	Apoc1	-1.00013	0.999997
1417562_at	Eif4ebp1	-1.02988	0.701902
1417563_at	Eif4ebp1	-1.11783	0.102959
1417564_at	Crsp9	1.21517	2.05727e-06
1417565_at	Abhd5	1.0489	0.0436315
1417566_at	Abhd5	1.15698	0.119593
1417567_at	Ctnnbip1	1.06598	0.393098
1417568_at	Ncald	-1.00583	0.809169
1417569_at	Ncald	-1.09274	0.628853
1417570_at	Anapc1	-1.03593	0.439134
1417571_at	Mpg	1.01873	0.539936
1417572_at	Mpg	-1.00073	0.87384
1417573_at	2010311D03Rik	1.10968	0.0884712
1417574_at	Cxcl12	-1.08557	0.64779
1417575_at	Otub2	1.07441	0.255207
1417576_a_at	Otub2	1.04912	0.495766
1417577_at	Trpc3	1.08254	0.11701
1417578_a_at	Gmppa	1.05224	0.617138
1417579_x_at	Gmppa	-1.07094	0.56657
1417580_s_at	Selenbp2	-1.04816	0.916228
1417581_at	Dhodh	-1.07221	0.670891
1417582_s_at	Dhodh	1.02249	0.0533922
1417583_a_at	Crlz1	1.22808	0.209839
1417584_at	Slc11a2	1.09576	0.332769
1417585_at	Nup210	1.06182	0.367745
1417586_at	Timeless	1.08111	0.00122346
1417587_at	Timeless	-1.26789	0.0415721
1417588_at	Galnt3	1.00738	0.957285
1417589_at	Galnt3	1.00588	0.910769
1417590_at	Cyp27a1	-1.05273	0.517874
1417591_at	Ptges2	1.0705	0.566153
1417592_at	Frap1	-1.08074	0.567764
1417593_at	Tusc2	1.00166	0.0345738
1417594_at	Gkap1	-1.06843	0.133782
1417595_at	Meox1	-1.34232	0.15447
1417596_at	Eppb9	-1.07833	0.224564
1417597_at	Cd28	1.03979	0.0055574
1417598_a_at	Fxr1h	1.17359	0.556367
1417599_at	Cd276	-1.02707	0.471363
1417600_at	Slc15a2	-1.07829	0.0604968
1417601_at	Rgs1	1.34519	0.000141263
1417602_at	Per2	-1.04829	0.00111275
1417603_at	Per2	1.10111	0.499183
1417604_at	Camk1	-1.00163	0.998859
1417605_s_at	Camk1	1.07931	0.804746
1417606_a_at	Calr	1.11171	0.838079
1417607_at	Cox6a2	1.06303	0.571052
1417608_a_at	Rpl13a	-1.01672	0.879976
1417609_at	Ube2a	1.44444	0.0667386
1417610_at	Apoa5	-1.0468	0.499424
1417611_at	Tmem37	1.0116	0.387232
1417612_at	Ier5	1.16454	0.0458354
1417613_at	Ier5	-1.20075	0.799354
1417614_at	Ckm	-1.04396	0.410804
1417615_a_at	Rpl11	-1.18373	0.318521
1417616_at	St6galnac2	1.01468	0.798251
1417617_at	St6galnac2	-1.09178	0.525697
1417618_at	Itih2	-1.02897	0.366223
1417619_at	Gadd45gip1	-1.01304	0.325821
1417620_at	Rac2	1.05506	0.00362681
1417621_at	Nfatc1	1.30488	1.23897e-08
1417622_at	Slc12a2	-1.0525	0.227167
1417623_at	Slc12a2	-1.28258	0.732
1417624_at	Nab1	1.39828	0.00313635
1417625_s_at	Cmkor1	-1.09446	0.472851
1417626_at	Pde4dip	1.07341	0.716863
1417627_a_at	Limk1	1.00334	0.991325
1417628_at	Supt6h	1.03861	0.0497628
1417629_at	Prodh	1.00302	0.988701
1417630_at	Mknk1	-1.21691	0.0370791
1417631_at	Mknk1	-1.09454	0.374816
1417632_at	Atp6v0a1	1.11543	0.547891
1417633_at	Sod3	-1.09952	0.824617
1417634_at	Sod3	1.0164	0.951994
1417635_at	Spa17	1.02134	0.391871
1417636_at	Slc6a9	-1.03175	0.42675
1417637_a_at	Hmg20b	1.14833	0.140501
1417638_at	Lefty1	-1.07922	0.1507
1417639_at	Slc22a4	1.05804	0.798022
1417640_at	Cd79b	1.31745	0.228145
1417641_at	Galntl5	-1.0288	0.968262
1417642_at	Aldh1a3	1.0746	0.358193
1417643_at	Tsga2	-1.1839	0.099041
1417644_at	Sspn	1.09568	0.11501
1417645_at	Sspn	-1.016	0.525499
1417646_a_at	Snx5	1.11078	0.253011
1417647_at	Snx5	1.27544	0.0300438
1417648_s_at	Snx5	1.16625	0.00790216
1417649_at	Cdkn1c	-1.21673	0.0889932
1417650_at	Lao1	1.04731	0.751414
1417651_at	Cyp2c29	-1.09602	0.367525
1417652_a_at	Tbca	-1.03855	0.951426
1417653_at	Pvalb	-1.06659	0.374632
1417654_at	Sdc4	1.00405	0.298988
1417655_a_at	Ars2	1.31432	0.0880459
1417656_at	Mybl2	1.01049	0.956447
1417657_s_at	Dnajc2	1.05752	0.0015251
1417658_at	Tbrg4	-1.0291	0.00731124
1417659_at	Vps29	1.2163	0.207586
1417660_s_at	Vps29	1.12926	0.492343
1417661_at	Rdm1	-1.06105	0.252042
1417662_at	Elk3	-1.07303	0.828029
1417663_a_at	Ndrg3	1.06131	0.0193128
1417664_a_at	Ndrg3	-1.22572	0.0508332
1417665_a_at	Cpsf1	-1.04948	0.686513
1417666_at	Dnttip1	1.06912	0.549804
1417667_a_at	Pter	1.21488	0.267756
1417668_at	Rtn4ip1	-1.17098	0.18006
1417669_at	Abhd12	-1.00254	0.164515
[truncated: 20,682 more rows]
