# Supplementary material for: Transcriptional regulation by Poly(ADP-ribose) polymerase-1 during T cell activation
Source: BMC Genomics. 2008 Apr 16;9:171. doi: 10.1186/1471-2164-9-171 (PMC2375913; doi:10.1186/1471-2164-9-171)
Supplement: Additional file 4 — PARP-1 dependent genes in T cells upon stimulation with anti-CD3 in the presence of co-stimulation. Table listing the PARP-1 dependent genes in T cells upon stimulation with anti-CD3 mAb in combination with anti-CD28 mAb. [file 1471-2164-9-171-S4.xls]

## Sheet: Hoja1
Affy.ID	Gene.symbol	FC_.WTt2.WTr...KOt2.KOr.	Fpvalt2
1415670_at	Copg	1.08458	0.208786
1415671_at	Atp6v0d1	1.18305	0.0669599
1415672_at	Golga7	1.26692	0.297732
1415673_at	Psph	1.09093	0.699613
1415674_a_at	Trappc4	1.28201	0.454354
1415675_at	Dpm2	-1.03209	0.387396
1415676_a_at	Psmb5	1.09208	0.00115562
1415677_at	Dhrs1	1.00469	0.796016
1415678_at	Ppm1a	-1.01685	0.284869
1415679_at	Psenen	1.14794	0.0350288
1415680_at	Anapc1	1.16343	0.00581115
1415681_at	Mrpl43	1.11728	0.402079
1415682_at	Xpo7	1.02309	0.124141
1415683_at	Nmt1	1.05149	0.874846
1415684_at	Atg5	1.00908	0.998277
1415685_at	Mtif2	1.21729	0.636103
1415686_at	Rab14	1.21103	0.604428
1415687_a_at	Psap	1.0142	0.00195465
1415688_at	Ube2g1	1.12768	0.507414
1415689_s_at	Zfp306	1.3515	0.037973
1415690_at	Mrpl27	1.06275	0.5943
1415691_at	Dlgh1	1.09682	0.473114
1415692_s_at	Canx	-1.06034	0.413724
1415693_at	Derl1	1.21331	0.466827
1415694_at	Wars	1.20336	3.11278e-06
1415695_at	Psma1	1.37967	0.299281
1415696_at	Sar1a	1.10672	0.647261
1415697_at	E430034L04Rik	1.16346	0.0830214
1415698_at	Golph2	-1.03204	0.00130336
1415699_a_at	Gps1	1.03647	0.000508138
1415700_a_at	Ssr3	1.10587	0.0925293
1415701_x_at	Rpl23	1.01925	0.927774
1415702_a_at	Ctbp1	1.04465	0.885318
1415703_at	Huwe1	1.16117	0.262964
1415704_a_at	Cdv3	-1.49309	2.03116e-05
1415705_at	9130011J15Rik	1.2648	0.676081
1415706_at	Copa	1.20295	0.371132
1415707_at	Anapc2	1.1134	3.5055e-06
1415708_at	Tug1	1.46312	0.0538514
1415709_s_at	Gbf1	1.26094	0.234637
1415710_at	Cox18	1.18505	0.235497
1415711_at	Arfgef1	1.05877	0.18639
1415712_at	Zranb1	-1.22955	0.117235
1415713_a_at	Ddx24	1.06232	0.186848
1415714_a_at	2610209M04Rik	1.17849	0.2407
1415715_at	Tmem129	1.1162	4.62187e-05
1415716_a_at	Rps27	-1.00899	0.759058
1415717_at	4931406I20Rik	-1.00501	0.217421
1415718_at	Sap30l	1.12067	0.306606
1415719_s_at	Armc1	1.16951	0.536004
1415720_s_at	Mad2l1bp	1.30632	0.00160271
1415721_a_at	1200013P24Rik	1.28854	0.002291
1415722_a_at	1110059P08Rik	1.04812	0.950514
1415723_at	Eif5	-1.07594	0.842666
1415724_a_at	Cdc42	1.19566	0.16853
1415725_at	Rrn3	-1.0039	0.0272594
1415726_at	Ankrd17	1.10008	0.273293
1415727_at	Apoa1bp	1.41514	0.000120079
1415728_at	Pabpn1	-1.18511	0.323824
1415729_at	Pdpk1	1.16688	0.0625038
1415730_at	5730453I16Rik	-1.1449	0.130621
1415731_at	Angel2	1.02683	0.00722124
1415732_at	Bat5	-1.16366	0.0145814
1415733_a_at	1110019J04Rik	-1.0372	1.16268e-05
1415734_at	Rab7	1.16675	0.67902
1415735_at	Ddb1	1.03296	0.977062
1415736_at	Pfdn5	1.15817	0.000655499
1415737_at	Rfk	1.05002	0.924618
1415738_at	Txndc12	1.16165	0.117776
1415739_at	3100004P22Rik	1.23362	0.0740341
1415740_at	Psmc5	1.09608	0.144819
1415741_at	Tmem165	1.21905	0.27502
1415742_at	Aup1	1.22231	0.137811
1415743_at	Hdac5	-1.00807	0.000234632
1415744_at	H2-Ke2	1.01747	0.748582
1415745_a_at	Dscr3	1.47046	1.76846e-05
1415746_at	Cic	-1.03302	0.00485222
1415747_s_at	Riok3	1.31693	8.00051e-05
1415748_a_at	Dctn5	1.16193	0.0147444
1415749_a_at	Rragc	1.09557	0.522968
1415750_at	Tbl3	1.06255	7.48282e-05
1415751_at	Hp1bp3	1.14043	2.62828e-08
1415752_at	BC031181	1.12247	0.0183404
1454893_at	1110013L07Rik	1.62425	9.71358e-09
1415754_at	Polr2f	1.07093	1.25098e-05
1415755_a_at	Ube2v1	1.06517	0.898062
1434846_at	1700065A05Rik	2.50752	0.000163541
1415757_at	Gbf1	1.11138	0.752127
1415758_at	Fryl	1.13895	0.000262808
1415759_a_at	Hbxip	1.06314	0.0610674
1415760_s_at	Atox1	-1.09017	0.79327
1415761_at	Mrpl52	1.20468	0.456411
1415762_x_at	Mrpl52	1.05153	0.298805
1415763_a_at	2510006D16Rik	-1.02554	0.000428317
1415764_at	Zc3h11a	-1.19307	0.614172
1415765_at	Hnrpul2	1.06742	0.0450221
1415766_at	Sec22b	1.39285	0.0027982
1415767_at	Ythdf1	1.13087	0.687223
1415768_a_at	Ube2r2	1.19889	0.00346425
1415769_at	Itch	-1.02153	4.31685e-05
1415770_at	Wdr6	1.14096	0.0496995
1415771_at	Ncl	-1.14419	0.00091803
1415772_at	Ncl	1.14811	4.81475e-05
1415773_at	Ncl	1.23946	0.180196
1415774_at	Statip1	-1.00747	0.149939
1415775_at	Rbbp7	1.04	0.002312
1415776_at	Aldh3a2	1.39081	4.2567e-05
1415777_at	Pnliprp1	-1.19607	0.258792
1415778_at	Morf4l2	-1.16192	0.621308
1415779_s_at	Actg1	1.02346	0.000275692
1415780_a_at	Armcx2	1.09291	0.50398
1415781_a_at	Sumo2	1.1116	0.769329
1415782_at	Sumo2	1.05143	0.854414
1415783_at	Vps35	1.27343	0.00638873
1415784_at	Vps35	1.16121	0.663642
1415785_a_at	Cct8	1.02683	0.0304992
1415786_at	Pgc	-1.14112	0.463602
1415787_at	Ganab	-1.04913	0.281982
1415788_at	Ublcp1	1.23758	0.0213604
1415789_a_at	Ublcp1	-1.05447	0.677185
1415790_at	Ublcp1	-1.15248	0.187868
1415791_at	Rnf34	1.24555	0.0358023
1415792_at	Rbck1	1.08528	0.677991
1415793_at	Pnpo	1.06375	0.000978932
1415794_a_at	Spin	1.08171	0.0292886
1415795_at	Spin	1.10373	0.132271
1415796_at	Dazap2	1.01101	0.000138871
1415797_at	Ddr1	1.14486	0.296504
1415798_at	Ddr1	-1.08841	0.836341
1415799_at	Wbp11	1.07371	0.374917
1415800_at	Gja1	-1.1137	0.130529
1415801_at	Gja1	-1.086	0.580879
1415802_at	Slc16a1	-1.23644	3.47822e-07
1415803_at	Cx3cl1	-1.26096	0.0972346
1415804_at	Cx3cl1	-1.20317	0.404593
1415805_at	Clps	-1.26751	0.107105
1415806_at	Plat	-1.05819	0.59346
1415807_s_at	Sfrs2	-1.08241	1.19148e-05
1415808_at	Tpbpa	1.03466	0.693124
1415809_at	Tpbpa	-1.11943	0.46732
1415810_at	Uhrf1	-1.11201	0.834264
1415811_at	Uhrf1	-1.0671	0.684902
1415812_at	Gsn	1.20896	0.369091
1415813_at	Api5	1.0663	0.341618
1415814_at	Atp6v1b2	1.27594	0.237049
1415815_at	Trim27	-1.12873	0.109009
1415816_at	Cct7	-1.06485	0.0014388
1415817_s_at	Cct7	1.11062	0.0222852
1415818_at	Anxa6	1.06438	0.027244
1415819_a_at	Ppp2r1a	1.08186	0.135652
1415820_x_at	Nono	1.3527	0.0684319
1452225_at	2010106G01Rik	1.55868	0.0370428
1451078_at	2510039O18Rik	1.50566	0.00596188
1415823_at	Scd1	-1.05726	0.113758
1415824_at	Scd1	-1.10125	0.402215
1415825_s_at	1810073N04Rik	1.20277	0.0593964
1415826_at	Atp6v1h	-1.08288	0.0891268
1415827_a_at	D3Ucla1	1.15295	0.0329614
1415828_a_at	D3Ucla1	1.27184	0.459439
1415829_at	Lbr	1.41934	0.0011379
1415830_at	Orc5l	1.29778	0.0231489
1415831_at	Psmd2	1.07208	0.890191
1415832_at	Agtr2	-1.16232	0.334492
1415833_x_at	Rps29	1.02493	0.812683
1415834_at	Dusp6	1.13356	1.03716e-10
1415835_at	Csh2	1.12641	0.32239
1415836_at	Aldh18a1	-1.01481	0.00023442
1415837_at	Klk1	-1.03646	0.832314
1415838_at	Serinc1	1.38229	0.184504
1415839_a_at	Npm1	-1.02589	0.329797
1415840_at	Elovl5	1.32184	0.000197251
1415841_at	Dync1i2	1.33555	0.00896704
1415842_at	Gbl	-1.07593	0.0108309
1415843_at	Gbl	-1.18186	0.51238
1415844_at	Syt4	-1.07	0.834502
1415845_at	Syt4	-1.04734	0.495976
1415846_a_at	Ldhc	1.01586	0.801058
1415847_at	Ldhc	1.04944	0.573136
1415848_at	Csh1	-1.12936	0.365267
1415849_s_at	Stmn1	1.13036	0.00362262
1415850_at	Rasa3	1.13585	2.79702e-07
1415851_a_at	Impdh2	-1.23935	0.132145
1415852_at	Impdh2	-1.04099	0.141987
1415853_at	Def8	-1.08391	0.74045
1415854_at	Kitl	-1.21376	0.0830729
1415855_at	Kitl	-1.13412	0.263443
1415856_at	Emb	-1.10744	6.31562e-07
1415857_at	Emb	1.09374	4.61695e-05
1415858_at	Eif3s8	1.08512	0.00875092
1415859_at	Eif3s8	-1.37017	0.00262726
1415860_at	Kpna2	1.09195	0.000204975
1415861_at	Tyrp1	-1.1441	0.36371
1415862_at	Tyrp1	-1.22601	0.182358
1415863_at	Eif4g2	1.26368	0.547709
1415864_at	Bpgm	-1.02248	0.100203
1415865_s_at	Bpgm	-1.08384	0.00629745
1415866_at	Unc45a	1.33362	5.06285e-05
1415867_at	Cct4	1.02525	0.449138
1415868_at	Cct4	-1.02578	0.287606
1415869_a_at	Trim28	1.1996	0.694224
1415870_at	Calu	1.05268	0.00358209
1415871_at	Tgfbi	1.00562	0.502085
1415872_at	Hnrph1	-1.00858	0.10077
1415873_a_at	Actr1a	1.07868	3.32477e-05
1415874_at	Spry1	-1.05096	7.64151e-13
1415875_at	Tera	-1.0681	0.7327
1415876_a_at	Rps26	-1.02623	0.9746
1415877_at	Dpysl3	-1.05921	0.333385
1415878_at	Rrm1	1.19818	0.423608
1415879_a_at	Rplp2	1.05236	0.377089
1415880_a_at	Lamp1	1.18583	0.15459
1415881_at	Ghitm	1.0282	0.985982
1415882_at	Ghitm	1.04579	0.50974
1415883_a_at	Ela3	1.13388	0.0543968
1415884_at	Ela3	-1.11113	0.796011
1415885_at	Chgb	-1.00282	0.673354
1415886_at	Sh2d3c	1.0391	0.00166274
1415887_at	Tfg	1.01459	0.24125
1415888_at	Hdgf	-1.03963	0.553221
1415889_a_at	Hsp90b1	1.21135	0.82233
1424637_s_at	2610204L23Rik	1.52087	0.0112069
1415891_at	Suclg1	1.26239	0.0596424
1415892_at	Sgpl1	1.17601	0.122343
1415893_at	Sgpl1	1.13339	0.53914
1415894_at	Enpp2	1.03562	0.763866
1415895_at	Snrpn	-1.23174	0.572038
1415896_x_at	Snrpn	-1.27895	0.487202
1415897_a_at	Mgst1	-1.02659	0.564945
1415898_at	Mgst1	-1.00297	0.997772
1415899_at	Junb	-1.12218	0.00141087
1415900_a_at	Kit	-1.15609	0.272759
1415901_at	Plod3	1.07507	0.474226
1415902_at	Aldh7a1	-1.08326	0.735854
1415903_at	Slc38a1	-1.15379	2.07357e-07
1415904_at	Lpl	-1.06405	0.817281
1415905_at	Reg1	-1.07279	0.770584
1415906_at	Tmsb4x	1.02539	0.336961
1415907_at	Ccnd3	1.06889	9.23541e-06
1415908_at	Tspyl1	1.36826	0.000128665
1415909_at	Stip1	1.02195	8.8848e-05
1415910_s_at	Ciapin1	1.07421	0.0820936
1415911_at	Impact	-1.11946	0.687269
1415912_a_at	Rps13	1.06871	0.569863
1415913_at	Rps13	1.02371	0.000352199
1415914_at	Hnrpab	-1.01581	2.85449e-06
1415915_at	Ddx1	-1.11892	0.000324943
1415916_a_at	Mthfd1	-1.13932	8.91034e-07
1415917_at	Mthfd1	-1.25303	2.02114e-08
1415918_a_at	Tpi1	-1.23969	0.313
1415919_at	Npdc1	1.02329	0.840456
1415920_at	Cstf2t	1.26371	0.516959
1415921_a_at	Tnfrsf19	-1.11741	0.717371
1415922_s_at	Marcksl1	-1.02242	1.13194e-06
1415923_at	Ndn	-1.05742	0.67527
1415924_at	Tnp1	1.12239	0.600683
1415925_a_at	Nup62	-1.00008	0.00281157
1415926_at	Nup62	1.3532	0.00990365
1415927_at	Actc1	-1.19709	0.366356
1415928_a_at	Map1lc3b	1.09678	1.51406e-05
1415929_at	Map1lc3b	1.16011	4.57974e-06
1415930_a_at	Map1lc3b	1.28616	0.000315738
1415931_at	Igf2	-1.18762	0.322128
1415932_x_at	Atp9a	-1.10705	0.265691
1415933_a_at	Cox5a	1.19841	0.267465
1415934_at	Cops8	1.0376	0.138072
1415935_at	Smoc2	-1.096	0.472969
1415936_at	Bcar3	-1.11546	0.256572
1415937_s_at	Pdcd6ip	1.29106	0.00149019
1415938_at	Spink3	-1.09476	0.288295
1415939_at	Fmod	-1.05124	0.455527
1415940_at	Zfand2a	1.11819	0.000278393
1415941_s_at	Zfand2a	1.11641	0.00832991
1415942_at	Rpl10	1.16551	0.0286189
1415943_at	Sdc1	1.18501	0.183451
1415944_at	Sdc1	-1.17943	0.0952251
1415945_at	Mcm5	1.2458	0.191662
1415946_at	Pigq	1.04778	0.798761
1415947_at	Creg1	-1.15041	0.129273
1415948_at	Creg1	-1.06299	0.968191
1415949_at	Cpe	-1.03431	0.85934
1415950_a_at	Pebp1	-1.06005	0.000205309
1415951_at	Fkbp10	-1.2104	0.380974
1415952_at	Mark2	1.24224	0.0001861
1415953_s_at	Mark2	-1.00235	0.941201
1415954_at	1810049H19Rik	-1.04399	0.771019
1415955_x_at	Prm1	-1.00383	0.137475
1415956_a_at	Pctk1	-1.24114	0.199326
1415957_a_at	Nnp1	1.08391	0.457812
1415958_at	Slc2a4	-1.3621	0.064739
1415959_at	Slc2a4	-1.2142	0.132843
1415960_at	Mpo	-1.58911	0.707017
1415961_at	Itm2c	1.19883	0.00428428
1415962_at	Eif3s3	1.11192	0.0218149
1415963_at	Hnrph2	1.16625	0.343769
1415964_at	Scd1	-1.03187	0.971188
1415965_at	Scd1	-1.00961	0.637063
1415966_a_at	Ndufv1	1.083	0.66592
1415967_at	Ndufv1	1.07785	0.181759
1415968_a_at	Kap	1.06995	0.878312
1415969_s_at	Kap	-1.11364	0.447665
1415970_at	Cox6c	-1.07335	0.858309
1415971_at	Marcks	-1.06476	0.00435042
1415972_at	Marcks	1.00268	0.028056
1415973_at	Marcks	1.00195	0.445421
1415974_at	Map2k2	1.12732	0.454097
1415975_at	Carhsp1	1.14787	0.321096
1415976_a_at	Carhsp1	-1.0862	0.262932
1415977_at	Isyna1	1.06972	0.123659
1415978_at	Tubb3	1.09087	0.414573
1415979_x_at	Rpl7	1.05254	0.146575
1415980_at	Atp5g2	1.09719	0.0507791
1415981_at	Herpud2	1.34361	0.000122286
1415982_at	Herpud2	-1.00665	0.00993546
1415983_at	Lcp1	1.01398	0.000398601
1415984_at	Acadm	1.2645	6.5824e-05
1415985_at	Sf3b3	1.02288	0.000157465
1415986_at	Clcn4-2	-1.05214	0.439669
1415987_at	Hdlbp	-1.01682	0.918486
1415988_at	Hdlbp	-1.10723	0.814124
1415989_at	Vcam1	-1.31041	0.0380291
1415990_at	Vdac2	-1.06815	0.100825
1415991_a_at	Klhdc3	-1.15561	0.00057853
1415992_at	Pigo	1.0181	0.431097
1415993_at	Sqle	1.1905	3.36756e-06
1415994_at	Cyp2e1	-1.11073	0.49217
1427202_at	4833442J19Rik	1.50444	0.0174029
1415996_at	Txnip	1.12946	9.9054e-08
1415997_at	Txnip	1.24701	0.00772428
1415998_at	Vdac1	-1.05866	0.852095
1415999_at	Hey1	-1.06541	0.754678
1416000_a_at	Prdx1	-1.01466	0.0167944
1416001_a_at	Cotl1	1.22643	0.32483
1416002_x_at	Cotl1	1.4515	0.0478288
1416003_at	Cldn11	-1.16605	0.183994
1416004_at	Ywhah	-1.14358	0.0219959
1416005_at	Psmc1	1.39687	0.017712
1416006_at	Mdk	-1.18902	0.507024
1416007_at	Satb1	1.39433	0.161067
1416008_at	Satb1	1.21925	0.677865
1416009_at	Tspan3	1.19851	0.00733167
1416010_a_at	Ehd1	1.2638	0.000445437
1416011_x_at	Ehd1	-1.02236	0.000135499
1416012_at	Ehd1	-1.15401	8.55761e-05
1416013_at	Pld3	1.23344	0.142613
1416014_at	Abce1	-1.08523	0.000903751
1416015_s_at	Abce1	1.1764	0.000683546
1416016_at	Tap1	1.12789	0.00344182
1416017_at	Copg	-1.08012	0.697923
1416018_at	Dr1	1.41502	0.0472835
1416019_at	Dr1	1.32299	0.674559
1416020_a_at	Atp5g1	-1.0733	0.000402114
1416021_a_at	Fabp5	1.03868	5.007e-07
1416022_at	Fabp5	1.05647	1.5164e-06
1416023_at	Fabp3	-1.11577	0.234403
1416024_x_at	Cct3	1.01072	1.19881e-05
1416025_at	Fgg	-1.08035	0.819925
1416026_a_at	Rpl12	1.14268	0.0118989
1416027_at	Pdcd6	1.10202	0.370515
1416028_a_at	Hn1	1.20776	0.459901
1416029_at	Klf10	-1.08914	0.957755
1416030_a_at	Mcm7	-1.06346	1.3101e-05
1416031_s_at	Mcm7	1.30071	8.13087e-06
1416032_at	Tmem109	-1.01144	0.717298
1416033_at	Tmem109	-1.02322	0.338492
1416034_at	Cd24a	-1.04231	0.000306359
1416035_at	Hif1a	1.14508	0.0883772
1416036_at	Fkbp1a	1.06392	1.10941e-05
1416037_a_at	Cct2	-1.19003	0.147008
1416038_at	AL033314	-1.22142	0.510302
1416039_x_at	Cyr61	-1.08072	0.705408
1416040_at	Lipf	-1.11214	0.315066
1416041_at	Sgk	1.368	0.0142495
1416042_s_at	Nasp	1.0574	0.597659
1416043_at	Nasp	-1.04058	0.925105
1416044_at	Fliih	1.41477	0.000276552
1416045_a_at	Smarcb1	1.19756	0.136642
1416046_a_at	Fuca2	-1.1364	0.497253
1416047_at	Fuca2	-1.08683	0.451681
1416048_at	Phc2	1.36485	2.51045e-05
1416049_at	Gldc	-1.16305	0.460903
1416050_a_at	Scarb1	-1.08282	0.0520876
1416051_at	C2	-1.07902	0.551571
1416052_at	Prps1	1.48577	0.0129784
1416053_at	Lrrn1	-1.12379	0.395479
1416054_at	Rps5	1.01867	0.326359
1416055_at	Amy2	1.16896	0.218761
1416056_a_at	Ndufb11	1.18965	0.0175147
1416057_at	Ndufb11	1.06864	0.000139209
1416058_s_at	Atp5c1	1.06266	0.185879
1416059_at	Sec23b	1.07941	0.0165311
1416060_at	Tbc1d15	1.16659	0.00015988
1416061_at	Tbc1d15	-1.01827	0.00682687
1416062_at	Tbc1d15	-1.0418	0.620087
1416063_x_at	Ceacam11	-1.09046	0.655038
1416064_a_at	Hspa5	1.24726	0.000803362
1416065_a_at	Ankrd10	1.27615	0.00724485
1416066_at	Cd9	-1.0423	0.152259
1416067_at	Ifrd1	-1.09046	0.279231
1416068_at	Kars	-1.16226	0.00208587
1416069_at	Pfkp	-1.06819	0.00622672
1416070_a_at	Ddx18	1.02453	1.29225e-05
1416071_at	Ddx18	1.24819	4.4607e-06
1416072_at	Cd34	1.04989	0.8274
1416073_a_at	Pcnt	-1.04876	0.00990064
1416074_a_at	Rpl28	-1.02457	0.93942
1416075_at	Sav1	1.01361	0.076133
1416076_at	Ccnb1	-1.03733	0.185553
1416077_at	Adm	-1.05266	0.259434
1416078_s_at	Raf1	1.16692	0.0612546
1416079_a_at	Arpc1a	1.28001	0.262466
1416080_at	Adam15	-1.05924	0.89024
1416081_at	Smad1	-1.20873	0.658093
1416082_at	Rab1	1.30115	0.311393
1416083_at	Zfand5	1.28179	0.00968313
1416084_at	Zfand5	1.01859	0.901485
1416085_s_at	Zfand5	-1.07271	0.783848
1416086_at	Tpst2	-1.01203	0.0350897
1416087_at	Ap1s1	1.13409	0.697731
1416088_a_at	Rps15	-1.06895	0.354155
1416089_at	Rps15	-1.11953	0.225434
1416090_at	Pdhb	-1.05994	0.914612
1416091_at	Mtap4	1.5484	0.190589
1416092_a_at	Mtap4	1.43771	0.0651402
1416093_a_at	Mrpl20	1.00541	0.000129635
1416094_at	Adam9	1.29636	0.0485662
1416095_x_at	1110005A23Rik	-1.01422	0.242472
1416096_at	AI413782	1.28554	0.000514562
1416097_at	Lrrc4	-1.05279	0.176335
1416098_at	Syngr3	-1.24548	0.330133
1416099_at	Rpl27	1.05698	0.399802
1416100_at	Eif3s7	1.0126	0.00501742
1416101_a_at	Hist1h1c	1.07898	6.36215e-06
1416102_at	Ywhaz	-1.90316	0.514991
1416103_at	Ywhaz	-1.07021	0.811646
1416104_at	Mpdu1	1.028	0.154742
1416105_at	Nnt	1.18024	0.435345
1416106_at	Kti12	1.31244	7.53834e-08
1416107_at	Nsg2	1.14473	4.83139e-05
1416108_a_at	Tmed3	1.02828	0.637795
1416109_at	Fuca1	-1.05282	0.00298422
1416110_at	Slc35a4	1.01415	1.8798e-05
1416111_at	Cd83	1.15296	6.58164e-05
1416112_at	Cox8a	-1.1227	0.556498
1416113_at	Fkbp8	1.02921	0.331474
1416114_at	Sparcl1	-1.22578	0.442826
1416115_at	Orc3l	1.05797	0.864014
1416116_at	Orc3l	-1.07966	0.367297
1416117_at	Orc3l	-1.14197	0.252756
1416118_at	Trim59	-1.05086	0.000146047
1416119_at	Txn1	1.02262	0.329738
1416120_at	Rrm2	-1.05288	0.432284
1416121_at	Lox	-1.05451	0.479957
1416122_at	Ccnd2	1.01471	1.23189e-09
1416123_at	Ccnd2	1.01173	5.00709e-07
1416124_at	Ccnd2	-1.13619	1.14961e-05
1416125_at	Fkbp5	1.02491	0.985535
1416126_at	Rpo1-2	1.0089	2.88798e-05
1416127_a_at	Dnpep	1.46383	0.000597493
1416128_at	Tuba6	1.09321	0.000460785
1416129_at	Errfi1	1.27974	3.93307e-07
1438321_x_at	4930504E06Rik	1.55848	0.00029974
1416131_s_at	C920006C10Rik	1.98887	0.111226
1416132_at	C920006C10Rik	1.28768	0.589698
1416133_at	C920006C10Rik	1.11881	0.831073
1416134_at	Aplp1	1.02374	0.959876
1416135_at	Apex1	1.05045	4.19087e-05
1416136_at	Mmp2	-1.21229	0.202996
1416137_at	Anxa7	1.16302	0.0225591
1416138_at	Anxa7	1.11648	0.019662
1416139_at	Reg2	-1.0053	0.533135
1416140_a_at	Dhx30	1.07603	0.20637
1416141_a_at	Rps6	-1.01072	0.985874
1416142_at	Rps6	1.08115	0.953603
1416143_at	Atp5j	1.08639	0.293558
1416144_a_at	Dhx15	1.23957	0.0725403
1416145_at	Dhx15	1.15618	0.580742
1416146_at	Hspa4	1.00281	0.0498287
1416147_at	Hspa4	-1.06732	0.654192
1416148_at	Laptm4b	1.01943	0.815935
1416149_at	Olig1	-1.00282	0.568777
1416150_a_at	Sfrs3	1.05972	0.386384
1416151_at	Sfrs3	1.14503	0.730612
1416152_a_at	Sfrs3	1.37829	0.299618
1416153_at	Srp54	1.11052	0.297924
1416154_at	Srp54	1.03899	0.237685
1416155_at	Hmgb3	1.26369	0.211754
1416156_at	Vcl	1.04061	0.251197
1416157_at	Vcl	-1.00536	0.67945
1416158_at	Nr2f2	-1.02766	0.893327
1416159_at	Nr2f2	-1.02565	0.40161
1416160_at	Nr2f2	-1.06972	0.778424
1416161_at	Rad21	1.33492	7.52798e-05
1416162_at	Rad21	1.22391	0.011669
1416163_at	Cops4	1.09814	0.529919
1416164_at	Fbln5	-1.16238	0.489806
1416165_at	Rab31	-1.09573	0.463335
1416166_a_at	Prdx4	1.08319	0.511388
1416167_at	Prdx4	1.41927	0.239653
1416168_at	Serpinf1	-1.17055	0.236607
1416169_at	Tpbpb	1.05927	0.820405
1416170_at	Trap1	-1.13302	0.0366111
1416171_at	2310037I24Rik	1.01617	0.00183937
1416172_at	Pes1	-1.00628	0.00021032
1416173_at	Pes1	1.03085	0.00013717
1416174_at	Rbbp9	-1.06214	0.110347
1416175_a_at	Vdac3	1.28376	0.363947
1416176_at	Hmgb1	1.17974	0.00525398
1416177_at	Rbmxrt	-1.07625	0.000189607
1416178_a_at	Plekhb1	-1.18444	0.292528
1416179_a_at	Rdx	1.1364	0.0803102
1416180_a_at	Rdx	1.06317	0.44934
1416181_at	Mesdc2	1.04022	0.346176
1416182_at	Apba3	-1.2686	0.045056
1416183_a_at	Ldhb	-1.18108	0.0131296
1416184_s_at	Hmga1	-1.29618	0.000113926
1416185_a_at	Adh5	1.12685	0.405787
1416911_a_at	6330407G11Rik	1.65026	0.00827145
1416187_s_at	Pnrc2	1.36694	4.03916e-06
1416188_at	Gm2a	-1.035	0.321505
1416189_a_at	Sec61a1	1.11384	0.0675382
1416190_a_at	Sec61a1	1.17333	0.606362
1416191_at	Sec61a1	1.19611	0.632707
1416192_at	Napa	1.12808	0.262306
1416193_at	Car1	-1.38006	0.489258
1416194_at	Cyp4b1	-1.13666	0.489818
1416195_at	RP23-136K12.4	1.07334	7.61274e-06
1416196_at	Rpsa	-1.06834	0.350363
1416197_at	Snrpc	1.02102	0.306202
1416198_at	Th1l	1.02267	0.550746
1416199_at	Kifc3	1.00632	0.674459
1416200_at	9230117N10Rik	-1.11114	0.45814
1416201_at	Crk	1.10051	0.436285
1416202_at	Phb2	-1.08973	2.9367e-05
1416203_at	Aqp1	-1.22912	0.428507
1416204_at	Gpd1	-1.35708	0.0918503
1416205_at	Glb1	1.34519	0.171521
1416206_at	Sipa1	1.18502	2.16977e-06
1416207_at	Taz	-1.02419	0.000144958
1416208_at	Usp14	1.15791	0.304031
1416209_at	Glud1	1.13631	0.0172563
1416210_at	Imp3	-1.06036	0.000975515
1416211_a_at	Ptn	-1.13213	0.0776026
1416212_at	Magoh	1.0906	0.00134266
1416213_x_at	Surf4	1.06685	0.837929
1416214_at	Mcm4	1.36704	0.234571
1416215_at	Gosr1	-1.04384	0.0304408
1416216_at	Reps1	1.17845	0.00076211
1416217_a_at	Rpl37a	-1.00532	0.400374
1416218_x_at	Rpl37a	-1.04681	0.089806
1416219_at	Rpl19	1.01533	0.139897
1416220_at	Spcs1	1.19282	0.303128
1416221_at	Fstl1	1.01183	0.553012
1416222_at	Nsdhl	-1.03875	0.116561
1416223_at	Sh3bp5l	1.13221	0.0009892
1416224_at	Zbtb17	-1.16394	0.366528
1416225_at	Adh1	-1.21316	0.0910413
1416226_at	Arpc1b	-1.01132	0.0497944
1416227_at	Arpc1b	-1.06487	0.242401
1416228_at	Pin1	1.09366	0.00182205
1416229_at	Rfk	1.25018	0.534679
1416230_at	Rfk	1.10439	0.34107
1416231_at	Vac14	1.18833	0.248265
1416232_at	Olig2	-1.07191	0.245616
1416233_at	Eif3s2	-1.08994	0.000649542
1416234_at	Lrrc59	1.21074	0.0164408
1416235_at	Lrrc59	1.35261	0.000548562
1416236_a_at	Eva1	1.07415	0.00493777
1416237_at	Eva1	-1.17479	0.0139479
1416238_at	Tie1	1.05061	0.929157
1416239_at	Ass1	1.47089	0.0369695
1416240_at	Psmb7	1.11785	0.0148046
1416241_at	Sec13l1	-1.00296	0.00381019
1416242_at	Klhl13	-1.19762	0.120426
1416243_a_at	Rpl35	-1.03853	0.243208
1416244_a_at	Cnbp	-1.06501	0.0810264
1416245_at	Aurkaip1	1.09418	0.466581
1416246_a_at	Coro1a	1.25268	0.00127656
1416247_at	Dctn3	1.39154	0.125329
1416248_at	Nadk	1.16838	0.0549742
1416249_at	Nadk	1.22902	0.280604
1416250_at	Btg2	-1.25278	0.864309
1416251_at	Mcm6	1.23731	0.00705596
1416252_at	Stk38	1.17002	5.94533e-07
1416253_at	Cdkn2d	-1.0721	4.11709e-05
1416254_a_at	Vps16	-1.04096	0.434433
1416255_at	Gja4	-1.27727	0.020463
1416256_a_at	Tubb5	1.09763	0.00434843
1416257_at	Capn2	1.22234	4.99102e-05
1416258_at	Tk1	-1.16694	0.190594
1416259_at	Pex12	1.14661	0.0245715
1416260_a_at	Snx1	1.00771	0.655169
1416261_at	Tmem19	1.25085	0.0241564
1416262_at	Tmem19	1.31288	0.00992135
1416263_at	Abcb9	1.12635	0.000263462
1416264_at	Abcb9	1.08812	0.00523651
1416265_at	Capn10	1.03678	0.00305592
1416266_at	Pdyn	-1.0541	0.861471
1416267_at	Scoc	1.10525	0.554938
1416268_at	Ets2	1.37109	0.469692
1416269_at	Atp5j2	1.06761	0.93589
1416270_at	Polr2g	1.32726	0.515304
1416271_at	Perp	-1.21236	0.0925412
1416272_at	Map2k1ip1	1.04333	0.0128308
1416273_at	Tnfaip2	-1.35273	0.148654
1416274_at	Ctns	-1.0987	0.00983626
1416275_at	Slc26a6	-1.07442	0.529467
1416276_a_at	Rps4x	1.08716	0.268777
1416277_a_at	Rplp1	-1.0083	0.979404
1416278_a_at	Atp5o	1.07117	0.859474
1416279_at	Ap1b1	1.08377	0.042486
1416280_at	Uble1b	1.26334	0.493453
1416281_at	Wdr45l	1.00463	0.822968
1416282_at	Psmc3	1.14544	0.734236
1416283_at	Gart	-1.0589	2.35541e-06
1416284_at	Mrpl28	1.14746	0.446582
1416285_at	Ndufc1	1.04021	0.173902
1416286_at	Rgs4	-1.15206	0.394167
1416287_at	Rgs4	-1.10438	0.0526365
1416288_at	Dnaja1	1.08075	0.759265
1416289_at	Plod1	1.03594	0.17581
1416290_a_at	Psmc4	1.41485	0.408531
1416291_at	Psmc4	1.0329	0.0789846
1416292_at	Prdx3	-1.02811	0.00589086
1416293_at	Nfib	-1.20296	0.288923
1416294_at	Scamp3	1.13019	0.191651
1416295_a_at	Il2rg	1.17617	0.433038
1416296_at	Il2rg	1.09016	0.239774
1416297_s_at	Pap	-1.1388	0.473524
1416298_at	Mmp9	-1.08168	0.575714
1416299_at	Shcbp1	1.03561	0.382515
1416300_a_at	Slc25a3	1.05209	0.766708
1416301_a_at	Ebf1	-1.02968	0.874331
1416302_at	Ebf1	-1.05448	0.912535
1416303_at	Litaf	-1.09343	1.41703e-05
1416304_at	Litaf	-1.09528	1.97388e-06
1416305_at	Sh3bp4	-1.059	0.649265
1416306_at	Clca3	-1.08072	0.541076
1416307_at	Ap1m1	1.17466	0.0790947
1416308_at	Ugdh	1.28881	0.0207216
1416309_at	Nusap1	1.06765	0.0467112
1416310_at	Nusap1	-1.0159	0.874722
1416311_s_at	Tuba3	1.16036	0.515945
1416312_at	Rars	-1.13995	1.05136e-05
1416313_at	Mllt11	1.33552	0.119885
1416314_at	Mllt11	-1.12576	0.499287
1416315_at	Abhd4	-1.00942	0.197955
1416316_at	Slc27a2	-1.05942	0.731388
1416317_a_at	Stambp	-1.08936	0.110484
1416318_at	Serpinb1a	-1.24912	0.0299915
1424824_at	9630044O09Rik	1.63917	0.000376075
1416320_at	Sec22a	-1.02707	0.757288
1416321_s_at	Prelp	-1.1096	0.265643
1416322_at	Prelp	-1.1939	0.586997
1416323_at	Kctd20	1.07303	0.0013434
1416324_s_at	Kctd20	1.17825	0.00424986
1416325_at	Crisp1	1.01471	0.976748
1416326_at	Crip1	-1.03104	0.164162
1416327_at	Ufc1	1.16123	0.00599802
1416328_a_at	Atp6v0e	1.2372	0.215469
1416329_at	Cyfip1	1.12142	0.809687
1416330_at	Cd81	-1.04383	0.0891542
1416331_a_at	Nfe2l1	-1.14784	0.0442848
1416332_at	Cirbp	1.03947	0.00579811
1416333_at	Dok2	1.22296	0.151457
1416334_at	Wwox	-1.11495	0.151439
1416335_at	Mif	-1.14823	4.21546e-07
1416336_s_at	Snrpd1	-1.11845	0.000459625
1416337_at	Uqcrb	1.23822	0.214815
1416338_at	Sh3gl1	-1.02498	0.1353
1416339_a_at	Prkcsh	1.2125	0.10899
1416340_a_at	Man2b1	1.16474	0.30164
1416341_at	Polr2c	1.09879	0.263874
1416342_at	Tnc	-1.209	0.140593
1416343_a_at	Lamp2	1.32531	0.23612
1416344_at	Lamp2	1.3194	0.0696634
1416345_at	Timm8a1	1.0547	2.54473e-08
1416346_at	Timm8a1	-1.04746	1.88277e-08
1416347_at	Men1	1.32119	2.23288e-05
1416348_at	Men1	1.16648	0.00558564
1416349_at	Mrpl34	1.13453	0.000667154
1416350_at	Klf16	1.28285	0.00135672
1416351_at	Map2k1	1.11034	0.405923
1416352_s_at	Gpsn2	1.18159	0.0205169
1416353_at	Nr1h2	1.01308	0.8776
1416354_at	Rbmx	1.00687	0.000350832
1416355_at	Rbmx	-1.01265	0.763084
1416356_at	Gmpr2	1.13603	0.726643
1416357_a_at	Mcam	1.01613	0.908257
1416358_at	0610009O03Rik	-1.06236	0.203687
1416359_at	Snag1	1.1601	0.0232884
1416360_at	Snag1	1.04378	0.981005
1416361_a_at	Dync1i1	-1.11913	0.156336
1416362_a_at	Fkbp4	1.09624	0.00199721
1416363_at	Fkbp4	-1.27591	0.0334956
1416364_at	Hsp90ab1	-1.04956	0.0807578
1416365_at	Hsp90ab1	-1.14777	0.00205761
1416366_at	Ndufc2	1.25346	0.527403
1416367_at	1110001J03Rik	1.03265	0.199585
1416368_at	Gsta4	-1.11958	0.545265
1416369_at	Hiatl1	1.14706	0.00744997
1416370_at	Zipro1	1.33529	0.0140353
1416371_at	Apod	-1.20158	0.226885
1416372_at	Ptdss1	1.24672	0.489455
1416373_at	Nfs1	-1.03464	0.0208275
1416374_at	Ap3m1	1.06728	0.741202
1416375_at	Ap3m1	-1.01536	0.377864
1416376_at	Tmem97	-1.05231	4.19928e-07
1416377_at	Pdcd7	1.23194	0.199722
1416378_at	Pnkp	1.38968	0.00656888
1416379_at	Panx1	1.28302	0.147307
1416380_at	Mov10	1.1708	0.0364139
1416381_a_at	Prdx5	1.03249	0.506464
1416382_at	Ctsc	1.18449	0.0336772
1416383_a_at	Pcx	-1.01176	0.833431
1416384_a_at	Cope	1.23259	0.207819
1416385_a_at	M6pr	1.09665	3.9305e-08
1416386_a_at	M6pr	1.13334	6.98674e-05
1416387_at	Pip5k2c	1.22768	0.111496
1416388_at	Pip5k2c	1.09779	0.260736
1416389_a_at	Rcbtb2	1.10772	0.00748838
1416390_at	Rcbtb2	1.0005	0.414266
1416391_at	Ptcd1	-1.0383	0.975825
1416392_a_at	Atp6v0c	1.09952	0.048727
1416393_at	Emg1	-1.05268	0.136599
1416394_at	Bag1	1.13998	0.831942
1416395_at	Guk1	1.16694	0.491531
1416396_at	Snx4	-1.30768	0.0639253
1416397_at	Mesdc1	-1.04117	0.96155
1416398_at	Mesdc1	-1.12301	0.447023
1416399_a_at	Hmox2	1.09815	0.796273
1416400_at	Pycrl	1.25492	0.00958959
1416401_at	Cd82	1.36943	0.00927918
1416402_at	Abcb10	-1.10327	0.296104
1416403_at	Abcb10	-1.20452	0.418884
1416404_s_at	Rps16	1.07483	0.202956
1416405_at	Bgn	-1.20039	0.370973
1416406_at	Pea15	1.14451	2.18042e-06
1416407_at	Pea15	1.31817	4.14243e-05
1416408_at	Acox1	-1.05604	0.000928151
1416409_at	Acox1	-1.02154	0.000630432
1416410_at	Pafah1b3	1.25727	0.251086
1416411_at	Gstm2	-1.17768	0.291458
1416412_at	Nsmaf	1.26239	3.64655e-05
1416413_at	Ctsj	-1.01703	0.982001
1416414_at	Emilin1	-1.04074	0.893799
1416415_a_at	H2afz	1.26905	0.0104224
1416416_x_at	Gstm1	1.00377	0.888491
1416417_a_at	Ndufb7	1.03738	0.167768
1416418_at	Gabarapl1	1.03628	0.248273
1416419_s_at	Gabarapl1	-1.05766	0.870326
1416420_a_at	Rpl9	1.09107	0.00722559
1416421_a_at	Ssb	1.37837	0.0643695
1416422_a_at	Ssb	1.20537	0.0433945
1416423_x_at	Ssb	1.03887	0.000729764
1416424_at	M6prbp1	1.35313	0.000386483
1416425_at	Pex19	-1.03407	0.178458
1416426_at	Rab5a	1.29081	0.0215313
1416427_at	Ccni	1.18872	0.00113049
1416428_at	Thap11	1.28886	0.122904
1455134_at	A630051L19Rik	1.54579	0.0470131
1449150_at	A930040G15Rik	1.50644	0.00204045
1416431_at	Tubb6	1.05766	0.00362997
1416432_at	Pfkfb3	1.0867	6.08398e-08
1416433_at	Rpa2	1.2195	0.0917932
1416434_at	Bcl2l10	-1.00102	0.991553
1416435_at	Ltbr	-1.25648	0.368341
1416436_a_at	2410003P15Rik	1.13281	0.397049
1416437_a_at	Mapk8ip3	-1.07586	0.698683
1416438_at	2410104I19Rik	1.10017	0.150717
1416439_at	2410015N17Rik	-1.01376	0.000207663
1416440_at	Cd164	1.24078	0.0552877
1416441_at	Pgcp	-1.07825	0.529626
1416442_at	Ier2	1.14109	3.29076e-06
1416443_a_at	Uble1a	1.07549	0.484892
1416444_at	Elovl2	-1.0211	0.733387
1416445_at	2810405J04Rik	1.0142	1.60244e-05
1416446_at	Tmem30a	1.32511	0.0102608
1450890_a_at	Abi1	1.61034	0.00670764
1416448_at	Itpa	-1.07781	0.229952
1416449_x_at	Stxbp2	1.17186	0.00822357
1416450_at	Tbn	-1.11898	0.000110579
1416451_s_at	Tbn	-1.08113	0.000180196
1416452_at	Oat	1.21916	0.0382682
1416453_x_at	Rps12	-1.08858	0.241948
1416454_s_at	Acta2	-1.10392	0.390836
1416455_a_at	Cryab	1.03663	0.4933
1416456_a_at	Chia	-1.11927	0.52661
1416457_at	Ddah2	-1.08718	0.291349
1416458_at	Arf2	-1.14141	0.00986716
1416459_at	Arf2	-1.05189	0.0812223
1416460_at	Miox	1.09236	0.678078
1416461_at	Gpiap1	1.07208	0.0119354
1416462_at	Gpiap1	-1.00681	0.0920957
1416463_at	Gpiap1	1.14754	0.000369927
1416464_at	Slc4a1	-1.0167	0.96938
1416465_a_at	Vapa	1.1505	0.0608032
1416466_at	Vapa	1.07636	0.0338641
1416467_at	Ddx3x	-1.01683	0.00290933
1416468_at	Aldh1a1	-1.17358	0.130505
1416469_at	Luzp1	1.00572	0.510671
1416470_a_at	Rpn1	-1.01827	0.00955009
1416471_at	Cept1	1.06243	0.314471
1416472_at	Syap1	1.3304	0.0237101
1416473_a_at	Nope	-1.11935	0.501327
1416474_at	Nope	1.02019	0.760256
1416475_at	Ube2d2	1.47063	0.00503321
1416476_a_at	Ube2d2	1.38058	7.38234e-07
1416477_at	Ube2d2	1.15399	0.000121584
1416478_a_at	Mdh2	1.04525	0.0115304
1416479_a_at	Tmem14c	1.13635	0.0815386
1416480_a_at	Higd1a	1.22491	0.716265
1416481_s_at	Higd1a	1.12902	0.388892
1416482_at	Ttc3	1.03871	0.257637
1416483_at	Ttc3	1.45255	0.0714665
1416484_at	Ttc3	1.46908	0.0175841
1416485_at	Timm23	-1.06609	1.82923e-06
1416486_at	Scye1	-1.02687	0.79163
1416487_a_at	Yap1	-1.20112	0.252704
1416488_at	Ccng2	-1.01864	9.49463e-10
1416489_at	Pi4k2b	-1.0861	0.0101151
1416490_at	Tmed6	-1.02709	0.372226
1416491_at	Numbl	1.00697	0.758942
1416492_at	Ccne1	-1.14985	0.167116
1416493_at	Ddost	1.03938	0.775198
1416494_at	Ndufs5	1.01168	0.970495
1416495_s_at	Ndufs5	1.25255	0.589567
1416496_at	Mrfap1	-1.09439	0.226017
1416497_at	Pdia4	1.07165	0.951845
1416498_at	Ppic	1.26473	0.457901
1416499_a_at	Dctn6	1.34416	0.00128996
1416500_at	Sacm1l	1.38877	0.0498622
1416501_at	Pdpk1	1.13305	0.00751953
1416502_a_at	Preb	1.09563	0.308609
1416503_at	Lxn	1.41385	0.00528597
1416504_at	Ulk1	1.20841	0.00443913
1428146_s_at	Acaa2	1.52978	0.000125875
1416506_at	Psma6	1.19136	0.207654
1416507_at	Tmem4	-1.11016	0.462069
1416508_at	Med28	1.02487	0.0454616
1416509_at	Tm9sf3	-1.03463	0.62192
1416510_at	Mrpl4	1.18014	0.00732364
1416511_a_at	Cdc42ep4	-1.01973	0.973176
1416512_at	Nubp2	1.14707	0.200567
1416513_at	Lamb2	-1.19651	0.376683
1416514_a_at	Fscn1	-1.01122	0.865712
1416515_at	Fscn1	1.11372	0.769767
1416516_at	Fscn1	-1.22104	0.430611
1416517_at	Pnpla6	1.14471	0.00139452
1416518_at	H1foo	-1.18588	0.422
1416519_at	Rpl36	1.02901	0.568916
1416520_x_at	Rpl36	-1.01223	0.525161
1416521_at	Sepw1	-1.07673	0.578829
1416522_a_at	Grcc10	1.20157	0.148972
1416523_at	Rnase1	-1.21435	0.184766
1416524_at	Spop	1.02604	0.0586327
1416525_at	Spop	1.00755	0.0133354
1416526_a_at	Park7	1.06971	0.0313753
1416527_at	Rab32	1.1107	0.407156
1416528_at	Sh3bgrl3	1.19196	0.000300308
1416529_at	Emp1	-1.10448	0.375309
1416530_a_at	Pnp	1.27424	0.232361
1416531_at	Gsto1	-1.02698	0.134818
1416532_at	Trrap	1.20517	0.777359
1416533_at	Egln2	1.00478	0.00019237
1416534_at	Dpf2	1.10235	0.000232264
1416535_at	Mcrs1	1.08123	0.00370035
1416536_at	Mum1	1.06107	0.000141461
1416537_at	Creld1	-1.10819	0.112807
1416538_at	Siae	-1.10717	0.0273413
1416539_at	Siae	1.16343	0.456785
1416540_at	Hgs	1.03452	0.577602
1416541_at	Clpb	-1.04182	0.665436
1416542_at	Phf1	1.26007	4.14801e-05
1416543_at	Nfe2l2	1.15003	0.00305984
1416617_at	Acss1	1.55295	5.45655e-05
1416545_at	Zdhhc7	1.09653	0.0212615
1416546_a_at	Rpl6	1.02319	0.0630216
1416547_at	Ndufb3	1.12024	0.91444
1416548_at	Slc35b4	1.09036	0.652883
1416549_at	Slc35b4	1.23004	0.0312974
1416550_at	Slc35b4	1.02154	0.305929
1416551_at	Atp2a2	-1.21384	0.00471904
1416552_at	Dppa5	-1.07136	0.84043
1416553_at	Stra13	-1.11572	0.0210788
1416554_at	Pdlim1	1.05257	0.314546
1416555_at	Ei24	1.30452	0.430134
1416556_at	Tspan31	1.26722	0.270081
1416557_a_at	Eftud2	-1.01259	0.00514635
1416558_at	Melk	1.18119	0.153274
1416559_at	1500003O22Rik	1.21222	0.000152519
1416560_at	Slc13a3	1.04486	0.420276
1416561_at	Gad1	-1.00425	0.20146
1416562_at	Gad1	-1.14115	0.0855731
1416563_at	Ctps	-1.13101	5.41726e-08
1416564_at	Sox7	-1.09565	0.770489
1416565_at	Cox6b1	-1.0144	0.19243
1416566_at	Strap	-1.02663	0.00069339
1416567_s_at	Atp5e	1.10012	0.802076
1416568_a_at	Acin1	-1.30815	0.415511
1416569_at	Actl6a	1.09857	0.207631
1416570_s_at	Gfm1	-1.05097	0.0183069
1416571_at	Traf4	-1.21921	0.0195565
1416572_at	Mmp14	-1.12361	0.387189
1416573_at	Pofut2	-1.05562	0.801953
1416574_at	5730589K01Rik	1.08742	0.136639
1416575_at	Cdc45l	-1.06467	0.524335
1416576_at	Socs3	-1.00946	0.0149354
1416577_a_at	Rbx1	1.0655	0.932449
1416578_at	Rbx1	1.03379	0.952429
1416579_a_at	Tacstd1	1.1122	0.0349005
1416580_a_at	Stub1	1.14722	0.263034
1416581_at	Wdr5	-1.05484	0.00301198
1416582_a_at	Bad	-1.05405	0.0771878
1416583_at	Bad	1.07162	0.103704
1416584_at	Man2b2	-1.12579	0.367075
1416585_at	Ruvbl1	1.09949	4.77774e-06
1416586_at	Zfp239	-1.15743	0.406494
1416587_a_at	Xrcc1	1.09889	0.30424
1416588_at	Ptprn	-1.02368	0.990919
1416589_at	Sparc	-1.23932	0.0280666
1416590_a_at	Rab34	-1.18223	0.214073
1416591_at	Rab34	-1.1359	0.307896
1416592_at	Glrx	1.30731	0.00755665
1416593_at	Glrx	1.14795	0.000897535
1416594_at	Sfrp1	-1.13569	0.249454
1416595_at	Mrps22	1.15527	0.0406699
1416596_at	Slc44a4	1.00241	0.402906
1416597_at	Hdgfrp2	1.16581	0.119923
1416598_at	Glis2	-1.17289	0.461393
1416599_at	Glis2	-1.06023	0.904479
1416600_a_at	Dscr1	-1.00461	0.782231
1416601_a_at	Dscr1	-1.09883	0.688916
1416602_a_at	Rad52	-1.07336	0.000950163
1416603_at	Rpl22	-1.04953	0.450795
1416604_at	Cyc1	1.15809	0.52455
1416605_at	Nola2	1.02856	4.52688e-06
1416606_s_at	Nola2	-1.02861	7.05116e-07
1416607_at	4931406C07Rik	-1.03256	0.765577
1416608_a_at	BC004004	-1.00063	0.839594
1416609_at	BC004004	1.06724	0.827002
1416610_a_at	Clcn3	1.24908	0.00419735
1416611_at	Scamp2	1.17884	0.60203
1416612_at	Cyp1b1	-1.01617	0.702368
1416613_at	Cyp1b1	-1.02906	0.66677
1416615_at	Clpp	-1.05513	0.0078812
1416616_s_at	Clpp	1.00324	0.00405618
1456307_s_at	Adcy7	1.95851	1.86441e-06
1416618_at	Ppox	1.16563	0.00280336
1416619_at	4632428N05Rik	-1.15296	2.04989e-05
1416620_at	Smarcal1	1.15193	0.194049
1416621_at	Llgl1	1.03072	0.156533
1416622_at	Wbscr16	-1.11907	0.00110802
1416623_at	Thbs3	-1.16173	0.290212
1416624_a_at	Uba52	-1.01735	0.915774
1416625_at	Serping1	1.04243	0.226923
1416626_at	Pla2g1b	-1.20352	0.253255
1416627_at	Spint1	-1.1164	0.523437
1416628_at	0610006I08Rik	1.21576	0.0267533
1416629_at	Slc1a5	-1.10285	7.45508e-08
1416630_at	Id3	-1.2639	0.00178423
1416631_at	Ap4b1	1.18921	0.0742415
1416632_at	Mod1	-1.08289	0.742028
1416633_a_at	5730536A07Rik	1.41848	0.436867
1416634_at	5730536A07Rik	1.14934	0.539785
1416635_at	Smpdl3a	1.31356	2.95057e-05
1416636_at	Rheb	1.10404	1.41271e-06
1416637_at	Slc4a2	1.30028	0.0210519
1416638_at	Sall2	1.07353	0.730166
1416639_at	Slc2a5	-1.12702	0.598486
1416640_at	Kcne1l	-1.11104	0.441181
1416641_at	Lig1	1.10969	0.00248934
1416642_a_at	Tpt1	1.0629	0.578443
1416643_at	Tpt1	-1.13541	0.452402
1416644_a_at	Sema3b	-1.17816	0.521478
1416645_a_at	Afp	1.21117	1.08315e-05
1416646_at	Afp	-1.0131	0.386281
1416647_at	Bckdha	-1.01973	5.57837e-05
1416648_at	Dync1h1	1.34917	0.0371346
1416649_at	Ambp	-1.1286	0.453595
1416650_at	Rfpl4	-1.02501	0.582702
1416651_at	Znhit2	1.07951	0.805679
1416652_at	Aspn	-1.04775	0.647442
1416653_at	Stxbp3a	1.30177	0.118105
1416654_at	Slc31a2	-1.08218	0.229587
1416655_at	C1galt1c1	1.14762	0.0262609
1416656_at	Clic1	-1.00082	0.000184734
1416657_at	Akt1	1.16293	0.291899
1416658_at	Frzb	-1.05912	0.389987
1416659_at	Eif3s10	-1.05303	0.000680735
1416660_at	Eif3s10	1.02436	0.14914
1416661_at	Eif3s10	1.16321	0.00157513
1416662_at	Sardh	-1.06444	0.864347
1416663_at	Ndufa9	1.06116	0.932951
1416664_at	Cdc20	1.11077	0.0096589
1416665_at	Coq7	1.11716	0.321828
1416666_at	Serpine2	-1.01009	0.148686
1416667_at	Ebp	1.35454	0.0992833
1416668_at	4921531G14Rik	1.14073	0.729189
1416669_s_at	Naca	1.01901	0.894602
1416670_at	Setdb1	-1.38623	0.308213
1416671_a_at	Mcoln1	-1.14798	0.486439
1416672_s_at	Mcoln1	1.07822	0.00697105
1416673_at	Bace2	-1.05033	0.5829
1416674_at	Ptpru	-1.05795	0.862511
1416675_s_at	Plcd1	-1.24622	0.282879
1416676_at	Kng1	1.01958	0.645828
1416677_at	Apoh	1.00047	0.957976
1416678_at	Cops3	1.08324	0.468294
1416679_at	Abcd3	1.47561	0.126575
1416680_at	Ube3a	1.70648	0.209347
1416681_at	Ube3a	1.02118	0.985205
1416682_at	Ube3a	1.02928	0.221188
1416683_at	Plxnb2	-1.05799	0.459649
1416684_at	Fbl	-1.19753	8.13531e-05
1416685_s_at	Fbl	-1.27598	7.39432e-06
1416686_at	Plod2	-1.11564	0.162174
1416687_at	Plod2	-1.06563	0.485265
1416688_at	Snap91	1.01393	0.938877
1416689_at	Tuft1	-1.09653	0.33021
1416690_at	Gtpbp2	-1.12008	0.0078895
1416691_at	Gtpbp2	1.05921	0.0829315
1416692_at	Coil	1.07194	0.892738
1416693_at	Foxc2	-1.05776	0.647626
1416694_at	Gk2	-1.02698	0.658566
1416695_at	Tspo	1.20253	0.000129144
1416696_at	D17Wsu104e	1.05549	2.40767e-07
1416697_at	Dpp4	1.37861	4.68136e-06
1416698_a_at	Cks1b	1.25345	0.44896
1416699_at	1110008F13Rik	1.09917	0.102078
1416700_at	Rnd3	1.04769	0.870732
1416701_at	Rnd3	-1.06861	0.396081
1416702_at	Serpini1	-1.02064	0.647489
1416703_at	Mapk14	1.02021	0.000733156
1416704_at	Mapk14	-1.02892	0.072939
1416319_at	Adk	1.54144	0.016491
1427533_at	Als2cl	1.67302	0.0215579
1416707_a_at	Pmf1	1.11654	0.25428
1416708_a_at	Gramd1a	-1.22067	0.00056569
1416709_a_at	Ngrn	1.05047	0.461087
1416710_at	Tmem35	-1.03021	0.0402341
1416711_at	Tbr1	-1.16543	0.160667
1416712_at	Pepd	-1.12125	0.0861609
1416713_at	2700055K07Rik	-1.25654	0.266963
1416714_at	Irf8	-1.09309	7.92433e-11
1416715_at	Gjb3	-1.14243	0.458134
1416716_at	Efs	-1.04028	0.930352
1416717_at	Crisp2	-1.01978	0.972325
1416718_at	Bcan	-1.2238	0.178892
1416719_a_at	Rps10	1.07622	0.618508
1416720_at	Sfrs6	1.20377	0.284029
1416721_s_at	Sfrs6	1.01743	0.978957
1416722_at	Hmg20a	1.41301	0.00151514
1416723_at	Tcf4	1.10708	0.474563
1416724_x_at	Tcf4	-1.12756	0.419606
1416725_at	Tcf4	-1.12353	0.337774
1416726_s_at	Ube2s	1.03734	0.306846
1416727_a_at	Cyb5	1.32322	0.000214561
1416728_at	Csnk2b	1.12426	0.440201
1416729_at	Plg	-1.18664	0.406088
1416730_at	Rcl1	-1.1433	6.65335e-06
1416731_at	Top2b	1.13289	6.21511e-06
1416732_at	Top2b	1.16349	0.0174019
1416733_at	Mkln1	1.16008	0.793001
1416734_at	Mkln1	-1.1408	0.482952
1416735_at	Asah1	1.07803	0.826725
1416736_at	Casc3	-1.11755	0.0695234
1416737_at	NA	-1.02048	0.663666
1416738_at	Brap	1.21011	0.0096453
1416739_a_at	Brap	-1.23493	0.136206
1416740_at	Col5a1	-1.22264	0.116105
1416741_at	Col5a1	-1.01821	0.986822
1416742_at	Cfdp1	-1.06983	0.047514
1416743_at	Uap1	-1.00447	0.00632927
1416744_at	Uap1	1.04811	0.851439
1416745_x_at	Uap1	1.04564	0.676908
1416746_at	H2afx	1.17003	0.0841419
1416747_at	D15Mgi27	1.20737	6.34499e-05
1416748_a_at	Mre11a	-1.03836	0.0881031
1416749_at	Htra1	-1.15626	0.366056
1416750_at	Oprs1	1.0331	4.16468e-05
1416751_a_at	Ddx20	1.27342	0.0478652
1416752_at	Ldb3	-1.04907	0.544258
1416753_at	Prkar1b	-1.01224	0.987175
1416754_at	Prkar1b	-1.13309	0.561147
1416755_at	Dnajb1	1.17386	0.872944
1416756_at	Dnajb1	1.26284	0.285366
1416757_at	Zwilch	1.07177	0.0692394
1416758_at	Arhgap27	1.05477	0.043896
1416759_at	Mical1	1.0982	2.05049e-05
1416760_at	Galntl1	-1.09115	0.75186
1416761_at	Hsd11b2	1.07238	0.699162
1416762_at	S100a10	1.01583	1.12233e-05
1416763_at	G431001I09Rik	1.2228	0.739693
1416764_at	Fis1	1.07415	0.0273862
1416765_s_at	Magmas	1.06342	0.149001
1416766_at	Mosc2	1.12471	0.0408816
1416767_a_at	1110003E01Rik	1.34714	0.00187344
1416768_at	1110003E01Rik	1.24656	1.16334e-05
1416769_s_at	Atp6v0b	1.16521	0.04169
1416770_at	Stk25	-1.27201	0.406827
1416771_at	Trappc3	1.23212	0.128978
1416772_at	Cpt2	1.00935	0.00942017
1416773_at	Wee1	1.16761	0.015957
1416774_at	Wee1	1.03897	0.587874
1416775_at	2310004L02Rik	1.20187	6.21163e-05
1416776_at	Crym	-1.049	0.39172
1416777_at	Ceacam12	-1.16393	0.172943
1416778_at	Sdpr	-1.18655	0.283766
1416779_at	Sdpr	-1.02231	0.543897
1416780_at	Pfkm	-1.10976	0.386939
1416781_at	Praf2	-1.04324	0.186088
1416782_s_at	Praf2	1.09538	0.00964976
1416783_at	Tac1	1.02742	0.836911
1416784_at	Pgk2	1.03048	0.558887
1416785_at	Kcnip1	-1.07331	0.87619
1416786_at	Acvr1	-1.04091	0.499867
1416787_at	Acvr1	-1.14829	0.540227
1416788_a_at	Idh3g	1.15185	0.00205134
1416789_at	Idh3g	1.1843	0.000704261
1416790_a_at	Tdg	-1.10727	0.00133967
1416791_a_at	Nxf1	-1.00581	0.136199
1416792_at	Ppm1g	-1.02919	0.142958
1416793_at	Arl6ip2	1.34239	0.448098
1416794_at	Arl6ip2	1.4165	0.612967
1416795_at	Cryl1	-1.0076	0.614544
1416796_at	Nck2	1.45156	0.000166968
1416797_at	Nck2	-1.05468	0.375213
1416798_a_at	Nme4	-1.24753	0.0868539
1416799_at	Trpm7	1.29153	4.76127e-05
1416800_at	Trpm7	1.11157	0.00445586
1416801_at	Trpm7	-1.14401	0.361228
1416802_a_at	Cdca5	1.02608	0.311411
1416803_at	Fkbp7	-1.04152	0.83389
1416804_at	G430002G23Rik	1.0304	0.18433
1416805_at	1110032E23Rik	-1.07172	0.613104
1416806_at	Fdxr	-1.0363	0.498634
1416807_at	Rpl36a	-1.10821	0.813079
1416808_at	Nid1	-1.05498	0.0887473
1416809_at	Cyp3a11	-1.14524	0.351771
1416810_at	Mea1	1.0453	0.200028
1416811_s_at	Ctla2a	-1.02877	0.00354015
1416812_at	Tia1	1.21276	0.0183666
1416813_at	Tia1	-1.0022	0.000329691
1416814_at	Tia1	1.43454	0.000108224
1416815_s_at	Bub3	1.21278	0.511408
1416816_at	Nek7	1.33674	0.00134385
1416817_at	Nek7	1.10576	0.180572
1416818_at	Parva	-1.11651	0.392334
1416819_at	Cdc37	-1.16127	0.297575
1416820_at	Cdc37	-1.16326	0.135203
1416821_at	Es2el	-1.0051	0.0154642
1416822_at	Es2el	-1.11596	0.653919
1416823_a_at	Osbpl1a	-1.24393	0.0944919
1416824_at	B230118H07Rik	-1.19303	0.169571
1416825_at	Snta1	-1.07528	0.652252
1416826_a_at	Trfp	1.24962	0.541188
1416827_at	Tbxas1	1.06277	0.546544
1416828_at	Snap25	-1.04848	0.770805
1416829_at	Atp5b	1.01854	0.321457
1416830_at	0610031J06Rik	1.15871	0.0491821
1416831_at	Neu1	1.27848	0.000524622
1416832_at	Slc39a8	1.05139	0.912333
1416833_at	Keg1	-1.26233	0.17283
1416834_x_at	Ndufb2	1.24215	0.140878
1416835_s_at	Amd1	1.03215	0.116487
1416836_at	Lrp10	1.07517	0.769363
1416837_at	Bax	1.1853	0.0559912
1416838_at	Mut	1.0824	0.00763872
1416839_at	Mut	-1.03399	0.778502
1416840_at	Mid1ip1	1.17622	0.0734347
1416841_at	1110059E24Rik	-1.00726	0.0443483
1416842_at	Gstm5	1.03188	0.29062
1416843_at	Pde6d	1.46015	0.00646551
1416844_at	Prmt2	1.08907	0.0165209
1416845_at	Tmem132a	-1.28747	0.0500983
1416846_a_at	Pdzrn3	-1.1113	0.553186
1416847_s_at	Oas1d	-1.05553	0.777998
1416848_at	Ubl5	-1.12166	0.409538
1416849_at	Zcd1	1.34704	0.00359553
1416850_s_at	Zcd1	1.13857	0.00513527
1416851_at	St13	-1.10974	0.351302
1416852_a_at	Ncdn	1.00104	0.0702289
1416853_at	Ncdn	1.0484	0.0536316
1416854_at	Slc34a2	-1.30444	0.157742
1416855_at	Gas1	-1.18545	0.247395
1416856_at	3230401D17Rik	1.02753	0.00106298
1416857_at	Sdf2	1.11771	0.0618101
1416858_a_at	Fkbp3	1.31496	0.300827
1416859_at	Fkbp3	1.33273	0.501709
1434856_at	Ankrd44	1.63419	0.0138074
1416861_at	Stam	1.09559	0.094207
1416862_at	Stam	-1.02784	0.773751
1416863_at	Abhd8	1.12438	0.000174295
1416864_at	Surf6	1.04291	0.000288856
1416865_at	Fgd1	-1.14962	0.331715
1416866_at	Bet1	1.05565	0.014554
1416867_at	Bet1	-1.07937	0.52094
1416868_at	Cdkn2c	1.04093	0.01975
1416869_x_at	Lime1	1.27169	0.449194
1416870_at	Dnalc4	-1.05994	0.479764
1416871_at	Adam8	-1.23796	0.45404
1416872_at	Tspan6	-1.05165	0.637443
1416873_a_at	Cdk2	1.03953	0.0296722
1416874_a_at	Paf1	1.05942	0.320728
1416875_at	Parvg	1.25199	0.175652
1416876_at	Parvg	1.04588	0.860961
1416877_a_at	Mrpl51	1.0755	0.139168
1416878_at	Mrpl51	-1.08371	0.718246
1416879_at	Mrpl51	-1.09756	0.684767
1416880_at	Mcl1	1.3156	0.0823598
1416881_at	Mcl1	1.24534	0.0812081
1416882_at	Rgs10	1.09036	0.00027917
1416883_at	Clptm1	-1.03667	0.901646
1416884_at	Cbx3	1.0502	0.0753253
1416885_at	1110038F14Rik	1.10078	0.0465427
1416886_at	C1d	1.16716	0.297595
1416887_at	C1d	-1.0038	0.947092
1416888_at	Fadd	-1.00222	0.226901
1416889_at	Tnni2	-1.13613	0.435009
1416890_at	Wdr74	1.02684	1.51146e-05
1416891_at	Numb	1.47545	0.0105162
1416892_s_at	3110001A13Rik	1.00713	0.00896894
1416893_at	3110001A13Rik	-1.00851	0.341309
1416894_at	1500019G21Rik	-1.07737	0.0087617
1416895_at	Efna1	-1.07272	0.604354
1416896_at	Rps6ka1	1.15706	0.197405
1416897_at	Parp9	-1.07971	2.70266e-05
1416898_a_at	Irf3	-1.02703	0.875266
1416899_at	Utf1	-1.0816	0.000241267
1416900_s_at	Lass1	-1.19511	0.47875
1416901_at	Npc2	1.16036	0.00160414
1416902_a_at	Cox5b	1.07117	0.605547
1416903_at	Nucb1	1.34118	0.0199157
1416904_at	Mbnl1	1.00077	7.79322e-05
1416905_at	Guca2a	1.03771	0.939923
1416906_at	Anapc5	1.21422	0.00816736
1416907_at	Tsn	1.46681	0.320048
1416908_s_at	Tsn	1.05125	0.577619
1416909_at	1810008A14Rik	-1.09657	0.0199597
1416910_at	Dnajc15	1.03589	0.00330323
1429246_a_at	Anxa6	1.66941	0.0208355
1416912_at	6330407G11Rik	1.16602	0.287556
1416913_at	Es1	-1.0824	0.679794
1416914_s_at	Mtvr2	1.32374	1.71305e-06
1416915_at	Msh6	1.07851	0.458252
1416916_at	Elf3	-1.25885	0.326587
1416917_at	1700123O20Rik	1.31528	0.0286233
1416918_at	Dlgh3	-1.0078	0.968493
1416919_a_at	Nphp1	-1.23161	0.180609
1416920_at	Rbm4	1.0584	0.174295
1416921_x_at	Aldoa	1.03425	0.0257146
1416922_a_at	Bnip3l	1.0811	0.000119684
1416923_a_at	Bnip3l	1.32527	1.11757e-05
1416924_at	Bri3	1.01863	0.340572
1416925_at	Kpnb1	-1.03539	5.31551e-05
1416926_at	Trp53inp1	1.03272	0.00396186
1416927_at	Trp53inp1	-1.24189	0.746113
1416928_at	Rbm12	1.61986	0.0567052
1416929_at	Rbm12	1.07057	0.852429
1416930_at	Ly6d	-1.10985	0.823532
1416931_at	Nif3l1	1.2213	0.350728
1416932_at	Cog2	-1.05158	0.179841
1416933_at	Por	-1.10986	0.209067
1416934_at	Mtm1	1.06557	0.00286246
1416935_at	Trpv2	1.31566	0.00123046
1416936_at	Aatk	-1.13894	0.370799
1416937_at	Gabarap	1.12461	0.373682
1416938_at	Chchd1	1.04006	0.0546527
1416939_at	Ppa1	1.07121	1.97464e-07
1416940_at	Ppif	-1.05953	2.01273e-07
1416941_s_at	Wbscr1	1.35904	0.160071
1416942_at	Arts1	-1.02524	6.62374e-05
1416943_at	Ube2e1	1.28759	0.00144517
1416944_a_at	Tlk2	1.04354	0.0798109
1416945_at	Ptov1	1.02731	0.0397334
1416946_a_at	Acaa1a	1.33695	5.31864e-06
1416947_s_at	Acaa1a	1.19874	1.10741e-05
1416948_at	Mrpl23	1.00021	0.0783302
1416949_s_at	Slc39a7	1.07827	0.0616633
1421134_at	Areg	-1.53394	1.1847e-05
1416951_a_at	Atp6v1d	1.16764	1.31245e-06
1416952_at	Atp6v1d	1.24958	2.31357e-07
1416953_at	Ctgf	-1.02002	0.693857
1416954_at	Slc25a10	-1.0813	0.327671
1416955_at	Slc25a10	1.11706	0.391209
1416956_at	Kcnab2	1.16753	0.0106301
1416957_at	Pou2af1	1.13767	0.00018222
1416958_at	Nr1d2	1.03025	0.039668
1416959_at	Nr1d2	-1.12995	0.391534
1416960_at	B3gat3	-1.1099	0.782711
1416961_at	Bub1b	-1.16168	0.216073
1416962_at	Rcc1	-1.2762	1.67052e-06
1416963_at	Ubadc1	1.14743	0.00090836
1416964_at	Eefsec	1.16034	0.253766
1416965_at	Pcsk1n	-1.16145	0.398436
1416966_at	Slc22a8	-1.08196	0.828878
1416967_at	Sox2	1.02099	0.380012
1416968_a_at	Hsd3b7	-1.13808	0.147098
1416969_at	Gtse1	1.06811	0.653158
1416970_a_at	Cox7a2	1.03335	0.0449653
1416971_at	Cox7a2	-1.04675	0.0127262
1416972_at	Nhp2l1	1.11183	1.6758e-05
1416973_at	Nhp2l1	-1.09836	1.9362e-07
1416974_at	Stam2	1.05082	0.569911
1416975_at	Stam2	1.04021	0.612343
1416976_at	Stam2	1.11296	0.793545
1416977_at	Stam2	-1.04272	0.691585
1416978_at	Fcgrt	-1.06158	0.106668
1416979_at	Pomp	-1.1942	3.21158e-05
1416980_at	Mettl7b	-1.27344	0.130256
1416981_at	Foxo1	1.19241	0.000511939
1416982_at	Foxo1	1.16304	0.00103198
1416983_s_at	Foxo1	1.09124	7.34632e-06
1416984_at	Mrps18a	1.25926	0.00228635
1416985_at	Sirpa	-1.00231	0.81166
1416986_a_at	Sirpa	-1.02518	0.727897
1416987_at	Elp4	1.02198	0.927356
1416988_at	Msh2	1.22336	0.00245057
1416989_at	Vps53	1.16614	0.599546
1416990_at	Rxrb	1.08769	0.00052377
1416991_at	Mto1	1.08924	0.829503
1416992_at	Mfng	-1.01256	0.00339903
1416993_at	Cog4	-1.04541	0.0011474
1416994_at	Ttc1	1.08304	0.886012
1416995_at	Pacsin3	-1.06176	0.346483
1416996_at	Tbc1d8	-1.23684	0.20373
1416997_a_at	Hap1	-1.17403	0.405431
1416998_at	Rrs1	1.12499	1.3031e-07
1416999_at	Smpd2	1.28256	7.04627e-06
1417000_at	Abtb1	1.06979	3.71732e-05
1417001_a_at	D4Wsu53e	1.23704	2.94013e-06
1417002_at	0610012G03Rik	1.21749	0.250335
1417003_at	0610012G03Rik	-1.29135	0.199757
1417004_at	Tsg101	1.02723	0.00776928
1417005_at	Kns2	1.07987	0.573973
1417006_at	Commd4	1.07341	0.000452472
1417007_a_at	Vps4b	1.16335	0.0132334
1417008_at	Crat	-1.02072	0.474545
1417009_at	C1r	-1.36158	0.0215908
1417010_at	Zfp238	1.18036	0.00647181
1417011_at	Sdc2	-1.00459	0.51172
1417012_at	Sdc2	-1.03204	0.810111
1417013_at	Hspb8	1.09212	0.526789
1417014_at	Hspb8	-1.17952	0.0179155
1417015_at	Rassf3	-1.31875	0.0372139
1417016_at	Mapkapk5	-1.12217	0.784414
1417017_at	Cyp17a1	-1.14902	0.379039
1417018_at	Efemp2	-1.26127	0.408239
1417019_a_at	Cdc6	-1.08771	0.250208
1417020_at	Spata4	-1.15604	0.309508
1417021_a_at	Spo11	-1.0958	0.482286
1417022_at	Slc7a3	-1.07834	0.798048
1417023_a_at	Fabp4	-1.01121	0.994663
1417024_at	Hars	1.30497	0.000379533
1417025_at	H2-Eb1	-1.08643	0.908212
1417026_at	Pfdn1	1.14479	0.143813
1417027_at	Trim2	-1.09932	0.584061
1417028_a_at	Trim2	-1.03618	0.93341
1417029_a_at	Trim2	-1.06724	0.202128
1417030_at	2310028N02Rik	1.16082	0.570733
1417031_at	2310028N02Rik	-1.07409	0.319654
1417032_at	Ube2g2	-1.09338	0.00537453
1417033_at	Ube2g2	-1.01028	0.992766
1417034_at	Trappc6a	-1.01264	0.439017
1417035_at	Sac3d1	1.12168	0.557999
1417036_at	Sac3d1	-1.0547	0.891713
1417037_at	Orc6l	1.13703	0.804229
1417038_at	2009-09-01	-1.21903	0.59049
1417039_a_at	Cul7	-1.07055	0.00708005
1417040_a_at	Bok	-1.15407	0.391004
1417041_at	Rpo1-1	1.04342	0.494788
1417042_at	Slc37a4	1.08244	0.011648
1417043_at	Lcat	-1.09929	0.443615
1417044_at	Lcmt1	1.08349	0.00298056
1417045_at	Bid	1.23112	9.24583e-05
1417046_at	Tusc4	1.10245	4.41374e-07
1417047_at	Prom2	1.00348	0.799704
1417048_at	Prom2	-1.18256	0.497962
1417049_at	Rhd	-1.29114	0.0718048
1417050_at	C1qtnf4	-1.05791	0.630124
1417051_at	Pcdh8	-1.1007	0.41018
1417052_at	Psmb3	1.15313	0.370012
1417053_at	Phb	1.19509	0.0375111
1417054_a_at	0610009D07Rik	1.07069	0.352037
1417055_at	0610009D07Rik	1.11719	0.636051
1417056_at	Psme1	1.01726	0.0378452
1417057_a_at	Ppid	1.02638	0.000137133
1417058_a_at	Krtcap2	1.03035	0.478442
1417059_at	Krtcap2	-1.01911	0.63407
1417060_at	Ppp1r11	1.32377	0.21924
1417061_at	Slc40a1	-1.0504	0.145303
1417062_at	2810037C14Rik	1.21252	0.489997
1417063_at	C1qb	1.01605	0.994467
1417064_at	Jagn1	1.10894	6.93917e-05
1417065_at	Egr1	1.31991	7.4856e-14
1417066_at	Cabc1	-1.06709	0.0597381
1417067_s_at	Cabc1	-1.08665	0.675108
1417068_a_at	Ptpn1	1.38973	0.0269171
1417069_a_at	Gmfb	1.18934	0.0624347
1417070_at	Cyp4v3	1.03928	0.0580717
1417071_s_at	Cyp4v3	1.04195	0.957374
1417072_at	Slc22a6	-1.14454	0.607265
1417073_a_at	Qk	1.11793	0.450137
1417074_at	Ceacam10	1.01234	0.980893
1417075_at	2010309E21Rik	1.11366	2.55019e-05
1417076_at	Fabp9	-1.0731	0.839549
1417077_at	Bcap29	1.15667	0.000101389
1417078_at	Lgals2	-1.09056	0.524503
1417079_s_at	Lgals2	-1.19751	0.42261
1417080_a_at	Ecsit	-1.00314	0.71988
1417081_a_at	Syngr2	1.24862	0.000668088
1417082_at	Anp32b	-1.05987	4.91073e-05
1417083_at	Sec61b	1.07217	0.753043
1417084_at	Eif4ebp2	-1.09725	0.905301
1417085_at	Akr1c6	-1.10944	0.558035
1417086_at	Pafah1b1	1.15646	0.118583
1417087_at	Glg1	1.32437	0.000163911
1417088_at	Zfp346	-1.12665	0.766845
1417089_a_at	Ckmt1	1.03511	0.385729
1417090_at	Rcn1	1.28564	2.48579e-05
1417091_at	Chuk	1.47216	0.0714406
1417092_at	Pthr1	-1.16374	0.422932
1417093_a_at	Gtf2h4	-1.05777	0.607685
1417094_at	Acot7	1.00104	0.772293
1417095_a_at	Hspa14	1.02684	0.154181
1417096_at	2810430M08Rik	-1.09276	8.3625e-07
1417097_at	Mecr	-1.30599	0.000115942
1417098_s_at	Mecr	-1.00176	0.00249184
1417099_at	Ftsj1	1.19059	0.150946
1417100_at	Cd320	-1.08827	0.0659743
1417101_at	Hspa2	-1.15533	0.459363
1417102_a_at	Ndufb5	1.23241	0.451406
1417103_at	Ddt	1.37176	0.0202706
1417104_at	Emp3	-1.0833	0.000143856
1417105_at	Trappc2l	1.0932	0.742613
1417106_at	Tpd52l2	1.00969	0.889396
1417107_at	Tpd52l2	-1.01674	0.878034
1417108_at	Klc4	-1.10294	2.76211e-07
1417109_at	Tinagl	-1.09631	0.393334
1417110_at	Man1a	1.26496	0.00128794
1417111_at	Man1a	1.47764	0.0487788
1417112_at	Arl2bp	1.13595	0.000194258
1417113_at	Gmcl1	1.29346	0.00020297
1417114_at	Gmcl1	1.4091	0.00193114
1417115_at	Map3k12	-1.02908	0.542658
1417116_at	Slc6a8	-1.15788	0.528742
1417117_at	Cstf1	1.15329	0.35537
1417118_a_at	Ard1	-1.03558	0.588738
1417119_at	Zfpl1	-1.09802	0.0430666
1417120_at	D4Wsu114e	1.03173	0.0157372
1417121_at	Gabra6	-1.16428	0.208088
1417122_at	Vav3	-1.18351	0.282819
1417123_at	Vav3	-1.13428	0.566576
1417124_at	Dstn	1.21502	0.167633
1417125_at	Ahcy	-1.02521	0.148956
1417126_a_at	Rpl22l1	1.03101	0.000212707
1417127_at	Msx1	-1.14655	0.611648
1417128_at	Plekho1	1.12873	0.0384277
1417129_a_at	Mrg1	-1.15527	0.204483
1417130_s_at	Angptl4	-1.19429	0.31552
1417131_at	Cdc25a	-1.04833	0.00992565
1417132_at	Cdc25a	1.04935	0.0207412
1417133_at	Pmp22	-1.25359	0.050223
1417134_at	Srpk2	1.36775	0.000460996
1417135_at	Srpk2	-1.18313	0.752896
1417136_s_at	Srpk2	-1.09546	0.34147
1417137_at	Uck2	-1.0717	0.644069
1417138_s_at	Polr2e	1.20023	1.63457e-06
1417139_at	1700022L09Rik	-1.1489	0.0009863
1417140_a_at	Ptpn2	-1.02962	0.415514
1417141_at	Igtp	-1.11176	0.000200875
1417142_at	4932442K08Rik	1.08993	0.269454
1417143_at	Edg2	-1.07647	0.248165
1417144_at	Tubg1	1.11619	0.144639
1417145_at	Nfxl1	1.15458	0.00716427
1417146_at	2410018C20Rik	1.10495	0.0692085
1417147_at	B230317C12Rik	-1.03219	0.952578
1417148_at	Pdgfrb	-1.02662	0.740664
1417149_at	P4ha2	-1.09205	0.427698
1417150_at	Slc6a4	-1.04241	0.789022
1417151_a_at	Ntsr2	-1.13436	0.213565
1417152_at	Btbd14a	-1.22438	0.115746
1417153_at	Btbd14a	-1.00117	0.000161655
1417154_at	Slc25a14	1.21057	0.289182
1417155_at	Mycn	-1.03821	0.795717
1417156_at	Krt19	-1.13045	0.391648
1417157_at	Actr10	1.12175	0.000610297
1417158_at	Zxdc	1.01572	0.675438
1417159_at	Zxdc	-1.00857	0.878147
1417160_s_at	Expi	-1.13381	0.45181
1417161_at	Cdk2ap2	1.16634	4.3564e-07
1417162_at	Tmbim1	-1.04917	0.565874
1417163_at	Dusp10	1.47212	3.63272e-05
1417164_at	Dusp10	1.35526	0.0130816
1417165_at	Mbd2	1.3475	0.0107396
1417166_at	Psip1	1.27972	0.000379127
1417167_at	Exosc5	1.0515	0.161586
1417168_a_at	Usp2	-1.03823	0.927516
1417169_at	Usp2	-1.15652	0.272914
1417170_at	Lztfl1	1.10286	0.0554994
1417171_at	Itk	1.06951	0.356239
1417172_at	Ube2l6	1.03531	0.0248184
1417173_at	Crebl1	1.2599	0.00311555
1417174_at	1810021J13Rik	-1.01793	0.933835
1417175_at	Csnk1e	-1.17946	0.00639577
1417176_at	Csnk1e	-1.13488	0.00900125
1417177_at	Galk1	1.04019	8.9132e-06
1417178_at	Gipc2	-1.21432	0.163062
1417179_at	Tspan5	-1.02678	0.09569
1417180_at	Pcsk7	-1.02064	0.00704443
1417181_a_at	Kifap3	-1.15867	0.387139
1417182_at	Dnaja2	-1.13044	0.0431749
1417183_at	Dnaja2	1.1064	0.501007
1417184_s_at	Hbb-b2	-1.8357	0.126416
1417185_at	Ly6a	1.00157	1.98211e-05
1417186_at	Hip2	-1.08501	0.73307
1417187_at	Hip2	-1.02143	0.351365
1417188_s_at	Hip2	-1.02688	0.737209
1417189_at	Psme2	-1.07955	0.0778681
1417190_at	Pbef1	1.08727	5.4552e-08
1417191_at	Dnajb9	1.27076	0.157573
1417192_at	Tomm70a	1.3147	0.0100302
1417193_at	Sod2	-1.02426	0.0768126
1417194_at	Sod2	-1.1663	0.299415
1417195_at	Wwc2	-1.03561	0.964422
1417196_s_at	Wwc2	-1.0028	0.987679
1417197_at	Wwc2	-1.0252	0.619583
1417198_at	Wwc2	-1.03904	0.893736
1417199_at	1300007B12Rik	1.07988	0.00282413
1417200_at	1300007B12Rik	1.06916	0.878833
1417201_at	Nt5c2	-1.0193	0.508389
1417202_s_at	Ube1c	1.55947	0.220185
1417203_at	Ethe1	1.13411	0.0893448
1417204_at	Kdelr2	-1.11048	0.00180137
1417205_at	Kdelr2	-1.01	0.000685133
1417206_at	Urod	1.00393	6.83339e-05
1417207_at	Dvl2	1.11397	0.0610448
1417208_at	Amacr	1.07295	0.103036
1417209_at	Sertad2	-1.01097	0.718971
1417210_at	Eif2s3y	2.63104	0.781862
1417211_a_at	1110032A03Rik	-1.00151	0.00629321
1417212_at	9530058B02Rik	-1.05672	0.206444
1417213_a_at	Rbm6	-1.02203	0.135823
1417214_at	Rab27b	-1.07009	0.703064
1417215_at	Rab27b	-1.02057	0.949162
1417216_at	Pim2	-1.01978	0.0268269
1417217_at	Magel2	-1.14613	0.623824
1417218_at	2810048G17Rik	1.08128	0.0447115
1417219_s_at	Tmsb10	1.03016	0.0257997
1417220_at	Fah	-1.09483	0.0715295
1417221_at	Ppm1a	-1.04353	0.883506
1417222_a_at	Tmem123	1.4635	0.00178611
1417223_at	Cd2bp2	-1.04331	0.0011636
1417224_a_at	Cd2bp2	-1.09676	0.871266
1417225_at	Arl6ip5	1.41737	0.513725
1417226_at	Fbxw4	-1.07175	0.0015746
1417227_at	Mccc1	-1.00994	0.993483
1417228_at	Capn1	1.16184	0.699973
1417229_at	Capn1	1.29629	0.603318
1417230_at	Ralgps2	-1.07019	0.098637
1417231_at	Cldn2	-1.31181	0.0641083
1417232_at	Cldn2	-1.08849	0.578096
1417233_at	Chchd4	-1.0077	1.71742e-08
1417234_at	Mmp11	-1.04215	0.882765
1417235_at	Ehd3	1.03681	0.000215612
1417236_at	Ehd3	1.03347	0.846567
1417237_at	Pld2	-1.16999	0.304778
1417238_at	Ewsr1	-1.12381	0.711971
1417239_at	Cetn3	1.07564	0.758619
1417240_at	Zyx	1.20221	0.00449044
1417241_at	X83328	-1.09751	0.753341
1417242_at	Ddx48	1.14614	0.0055894
1417243_at	2310065K24Rik	1.15684	0.0176247
1417244_a_at	Irf7	1.05834	0.00456037
1417245_at	Gpr180	1.30831	0.0151049
1417246_at	Pzp	-1.1325	0.537587
1417247_at	AI597479	-1.00565	0.933098
1417248_at	Ralbp1	-1.24796	0.018744
1417249_at	Polm	-1.02418	0.104401
1417250_at	Rnf12	1.31736	0.250729
1417251_at	Palmd	-1.02081	0.945085
1417252_at	Nt5c	1.20258	0.000142652
1417253_at	Frg1	1.11291	0.222592
1417254_at	Spata5	1.02626	0.00196373
1417255_at	Ift140	1.19306	0.032332
1417256_at	Mmp13	-1.05163	0.465776
1417257_at	Cel	1.12939	0.555864
1417258_at	Cct5	-1.10848	0.0444213
1417259_a_at	Capzb	1.05601	0.014778
1417260_at	U2af2	1.01778	0.000677313
1417261_at	Mbtd1	-1.23234	0.00705583
1417262_at	Ptgs2	-1.15461	0.213125
1417263_at	Ptgs2	-1.01984	0.54721
1417264_at	Coq5	1.01875	0.00635899
1417265_s_at	Coq5	1.03852	0.490792
1417266_at	Ccl6	-1.06142	0.738118
1417267_s_at	Fkbp11	1.00069	0.892548
1417268_at	Cd14	-1.16678	0.293183
1417269_at	Cdk9	-1.00996	0.849022
1417270_at	Wdr12	-1.29028	0.242083
1417271_a_at	Eng	-1.17031	0.562215
1417272_at	9130005N14Rik	-1.1271	0.327731
1417273_at	Pdk4	-1.07733	0.575696
1417274_at	Snrpa	1.00491	5.22016e-05
1417275_at	Mal	-1.11214	0.295169
1417276_at	Tulp2	-1.10517	0.544251
1417277_at	Cyp4f16	1.10593	0.631619
1417278_a_at	Nkd1	-1.0951	0.310278
1417279_at	Itpr1	-1.05513	0.0667579
1417280_at	Slc17a1	-1.05614	0.816274
1417281_a_at	Mmp23	-1.03939	0.418408
1417282_at	Mmp23	1.06187	0.896597
1417283_at	Lynx1	-1.31049	0.153323
1417284_at	Mapkap1	1.14741	0.376184
1417285_a_at	Ndufa5	1.07916	0.061571
1417286_at	Ndufa5	1.03707	0.00405819
1417287_at	H13	1.05545	0.00368765
1417288_at	Plekha2	1.10337	0.0166378
1417289_at	Plekha2	1.30382	0.0953954
1417290_at	Lrg1	-1.23237	0.170321
1417291_at	Tnfrsf1a	-1.00191	0.985681
1417292_at	Ifi47	1.04441	0.000170121
1417293_at	Hs6st1	1.20949	0.0557435
1417294_at	Akr7a5	-1.06008	0.0426308
1417295_at	Mta1	1.11405	0.0544789
1417296_at	Atf1	1.1154	0.379417
1417297_at	Itpr3	1.22445	6.2938e-06
1417298_at	Ebpl	1.19606	0.00828954
1417299_at	Nek2	1.04304	0.690021
1417300_at	Smpdl3b	-1.03726	0.948881
1417301_at	Fzd6	-1.15279	0.415349
1417302_at	Rcor2	-1.09693	0.580173
1417303_at	Mvd	1.01959	0.982688
1417304_at	Chrd	-1.27233	0.151347
1417305_at	Speg	-1.20333	0.156603
1417306_at	Tyk2	1.05708	0.291887
1417307_at	Dmd	-1.00908	0.202892
1417308_at	Pkm2	-1.06626	0.084932
1417309_at	Tob2	-1.11111	0.313995
1417310_at	Tob2	-1.23121	0.444218
1417311_at	Crip2	-1.09359	0.11667
1417312_at	Dkk3	-1.13734	0.442548
1417313_at	Lsm7	-1.07878	0.000675438
1417314_at	Cfb	-1.18657	0.412537
1417315_at	Gripap1	-1.1612	0.00273764
1417316_at	Them2	-1.01008	0.0120843
1417317_s_at	Rpl35a	1.01678	0.392113
1417318_at	Dbc1	-1.02801	0.937365
1417319_at	Pvrl3	-1.04545	0.324019
1417320_at	Grpel1	-1.04102	0.0308106
1417321_at	D4Wsu132e	1.01422	0.806133
1417322_at	Dohh	-1.00815	0.0079202
1417323_at	Psrc1	1.06419	0.0354643
1417324_at	Mast2	-1.03945	0.946432
1417325_at	Btrc	-1.09087	0.742041
1417326_a_at	Anapc11	1.49028	0.0861843
1417327_at	Cav2	-1.05751	0.786066
1417328_at	Ercc1	1.02522	0.0400118
1417329_at	Slc23a2	1.16742	0.331252
1417330_at	Slc23a2	-1.11432	0.766051
1417331_a_at	Arl6	1.04619	0.806437
1417332_at	Rfx2	-1.19267	0.42646
1417333_at	Rasa4	-1.13784	0.350423
1417334_at	Stk19	-1.00524	0.762226
1417335_at	Sult2b1	-1.21711	5.02685e-07
1417336_a_at	Sytl4	-1.02844	0.936268
1417337_at	Epb4.2	-1.17782	0.152045
1417338_at	Epb4.2	-1.20069	0.247796
1417339_a_at	Dynll1	1.28594	0.0185566
1417340_at	Txnl2	1.17184	0.0056365
1417341_a_at	Ppp1r2	-1.01679	0.914087
1417342_at	Ppp1r2	-1.01342	0.770623
1417343_at	Fxyd6	-1.0793	0.801878
1417344_at	2900064A13Rik	1.07847	0.00299381
1417345_at	2900064A13Rik	1.04049	0.457632
1417346_at	Pycard	1.34363	0.0015808
1417347_at	Pycard	-1.1216	0.61184
1417348_at	2310039H08Rik	-1.0608	0.0249798
1417349_at	Pldn	1.18329	0.0747623
1417350_at	Pldn	1.03518	0.0837993
1417351_a_at	Snrpa1	1.05606	0.00251879
1417352_s_at	Snrpa1	-1.16184	0.00349876
1417353_x_at	Snrpa1	1.17345	0.0243958
1417354_at	Sil1	1.01632	0.94034
1417355_at	Peg3	-1.22583	0.143347
1417356_at	Peg3	-1.13002	0.242484
1417357_at	Emd	1.04861	0.179727
1417358_s_at	Sorbs1	-1.08504	0.571988
1417359_at	Mfap2	1.09337	0.694379
1417360_at	Mlh1	1.1057	0.637974
1417361_at	Asb3	1.26272	0.0109013
1417362_at	Rhcg	-1.06913	0.521125
1417363_at	Zfp61	-1.07236	0.0134004
1417364_at	Eef1g	1.02253	0.863275
1417365_a_at	Calm1	1.05107	0.575949
1417366_s_at	Calm1	1.01195	0.055559
1417367_at	Ppp2ca	1.09958	0.832344
1417368_s_at	Ndufa2	1.02604	0.825729
1417369_at	Hsd17b4	1.2991	0.000421398
1417370_at	Tff3	-1.02706	0.591829
1417371_at	Peli1	1.22303	0.560107
1417372_a_at	Peli1	1.46955	0.0514725
1417373_a_at	Tuba4	1.08002	0.00253999
1417374_at	Tuba4	1.1208	0.00607385
1417375_at	Tuba4	-1.08402	0.616021
1417376_a_at	Igsf4a	-1.06667	0.654594
1417377_at	Igsf4a	-1.23103	0.0685087
1417378_at	Igsf4a	-1.26649	0.139869
1417379_at	Iqgap1	1.05197	0.769357
1417380_at	Iqgap1	1.44518	0.177044
1417381_at	C1qa	-1.23535	0.396183
1417382_at	Entpd5	-1.0133	0.0290564
1417383_at	Entpd5	-1.01846	0.124331
1417384_at	Entpd5	1.34754	0.00325291
1417385_at	Npepps	-1.06251	0.952578
1417386_at	Npepps	1.02138	0.000962738
1417387_at	Med31	1.02821	0.0130001
1417388_at	Bex2	-1.12947	0.156106
1417389_at	Gpc1	-1.18413	0.0528634
1417390_at	Xab1	1.12976	0.0165189
1417391_a_at	Il16	1.05698	5.79187e-07
1417392_a_at	Slc7a7	-1.0701	0.00791072
1417393_a_at	C1qdc2	-1.06013	0.873042
1417394_at	Klf4	-1.11587	0.879096
1417395_at	Klf4	-1.05676	0.761671
1417396_at	Podxl	-1.21234	0.266052
1417397_at	Slc9a1	1.1444	0.110345
1417398_at	Rras2	1.15785	0.0120935
1417399_at	Gas6	1.05791	0.881534
1417400_at	Rai14	-1.02578	0.833895
1417401_at	Rai14	-1.004	0.351455
1417402_at	1190017O12Rik	1.12115	0.404247
1417403_at	Elovl6	1.05815	0.954892
1417404_at	Elovl6	1.18759	0.07592
1417405_at	Stard3	1.15716	0.178751
1417406_at	Sertad1	1.08822	0.0839274
1417407_at	Fbxl14	1.15186	0.0270446
1417408_at	F3	-1.14089	0.107353
1417409_at	Jun	1.08951	2.96118e-05
1417410_s_at	Prkci	-1.03973	0.0297001
1417411_at	Nap1l5	-1.02984	0.953844
1417412_at	F8a	1.12052	0.00530764
1417413_at	Cuzd1	-1.08637	0.688974
1417414_at	2003-09-01	-1.2007	0.40535
1417415_at	Slc6a3	-1.08696	0.647196
1417416_at	Kcna1	-1.09877	0.473787
1417417_a_at	Cox6a1	1.01336	0.445277
1417418_s_at	Cox6a1	-1.03037	0.51674
1417419_at	Ccnd1	-1.14513	0.561328
1417420_at	Ccnd1	-1.14072	0.2785
1417421_at	S100a1	-1.0902	0.0543675
1417422_at	Gnmt	-1.12377	0.344064
1417423_at	Grina	1.06909	0.00152683
1417424_at	Ier3ip1	1.2603	0.17026
1417425_at	Prkrip1	1.12216	0.224182
1417426_at	Prg1	1.06029	5.73699e-05
1417427_at	1500026D16Rik	-1.09595	0.294365
1417428_at	Gng3	-1.33017	0.272537
1417429_at	Fmo1	-1.22678	0.139611
1417430_at	Cdr2	1.21243	0.0011204
1417431_a_at	Sphk2	-1.11491	0.0429501
1417432_a_at	Gnb1	-1.03116	0.932703
1417433_at	Lypla2	1.10414	0.764112
1417434_at	Gpd2	1.26513	7.92731e-07
1417435_at	Large	-1.22073	0.155704
1417436_at	Large	-1.01724	0.971787
1417437_at	Xrcc6	1.22522	0.000102024
1417438_at	Rdh14	1.0162	0.199798
1417439_at	Cd248	-1.09448	0.0435583
1417440_at	Arid1a	1.35796	0.00376769
1417441_at	Dnajc12	1.26973	0.037694
1417442_a_at	Pex3	-1.00065	0.534535
1417443_at	Acot11	1.05306	0.80722
1417444_at	E2f5	1.32862	0.004464
1417445_at	Kntc2	1.25839	0.000234415
1417446_at	Slc12a4	1.01778	0.679406
1417447_at	Tcf21	1.07342	0.211105
1417448_at	1810008A18Rik	1.09837	8.5676e-05
1417449_at	Acot8	1.00811	0.123286
1417450_a_at	Tacc3	1.09069	0.0525704
1417451_a_at	Ppia	1.05552	0.386959
1417452_a_at	Fau	-1.14921	0.496477
1417453_at	Cul4b	-1.0626	0.062442
1417454_at	Cul4b	1.30266	0.457966
1417455_at	Tgfb3	-1.22616	0.24128
1417456_at	Gnpat	1.05372	0.0482542
1417457_at	Cks2	-1.02447	0.00779301
1417458_s_at	Cks2	-1.04797	0.00315411
1417459_at	Dcpp	-1.15414	0.420198
1417460_at	Ifitm2	-1.54155	0.606938
1417461_at	Cap1	-1.43899	0.854688
1417462_at	Cap1	-1.62576	0.722974
1417463_a_at	2400001E08Rik	1.02103	0.963346
1417464_at	Tnnc2	-1.03357	0.959578
1417465_at	Fnta	1.1058	0.00233101
1417466_at	Rgs5	-1.14668	0.34448
1417467_a_at	Tada3l	1.11327	0.0632804
1417468_at	Dedd	1.2504	0.000392975
1417469_at	Dedd	-1.04067	0.0523674
1417470_at	Apobec3	1.02928	0.0669063
1417471_s_at	D1Ertd622e	1.24327	0.317976
1417472_at	Myh9	-1.19401	0.891483
1417473_a_at	Ppcs	1.04346	0.760079
1417474_at	1500035H01Rik	1.10912	7.5611e-07
1417475_at	Atp13a1	1.06289	0.018204
1417476_at	Fbxw5	-1.04453	0.0868094
1417477_at	Gtlf3b	1.19573	6.1649e-05
1417478_a_at	4930511A21Rik	1.14359	0.489123
1417479_at	4930511A21Rik	-1.03603	0.74167
1417480_at	Fbxo9	1.09109	1.91092e-06
1417481_at	Ramp1	-1.14384	0.00755698
1417482_at	Tex19	-1.07757	0.208088
1417483_at	Nfkbiz	1.48963	0.00173353
1417484_at	Ibsp	-1.13626	0.267404
1417485_at	Ibsp	-1.11449	0.297735
1417486_at	Shd	-1.09251	0.831704
1417487_at	Fosl1	-1.16339	1.9219e-07
1417488_at	Fosl1	-1.0527	0.00014003
1417489_at	Npy2r	-1.05868	0.78328
1417490_at	Ctsb	1.32882	0.0020223
1417491_at	Ctsb	-1.09424	0.069575
1417492_at	Ctsb	1.04655	0.585893
1417493_at	Bmi1	1.31342	3.49002e-05
1417494_a_at	Cp	-1.06247	0.874019
1417495_x_at	Cp	-1.11457	0.384083
1417496_at	Cp	-1.15021	0.5143
1417497_at	Cp	-1.04537	0.889347
1417498_at	Serpinf2	-1.11863	0.395138
1417499_at	Timm10	1.08257	1.0621e-06
1417500_a_at	Tgm2	-1.15788	0.689517
1417501_at	Fbxo6b	1.16367	0.00139299
1417502_at	Tspan7	1.07248	0.826035
1417503_at	Rfc2	1.05408	0.0136675
1417504_at	Calb1	-1.07331	0.766264
1417505_s_at	Il11ra1	-1.09417	0.00357501
1417506_at	Gmnn	1.06146	0.0146168
1417507_at	Cyb561	1.06059	0.240688
1417508_at	Rnf19	-1.13438	0.00275915
1417509_at	Rnf19	1.02593	0.247176
1417510_at	Vps4a	1.15931	0.0385428
1417511_at	Lyar	-1.20901	1.01892e-05
1417512_at	Evi5	1.0306	0.84461
1417513_at	Evi5	1.03098	0.0661731
1417514_at	Ssx2ip	-1.00255	0.801977
1417515_at	Lsm10	1.15644	0.00127468
1417516_at	Ddit3	-1.00133	0.0082098
1417517_at	Plagl2	1.45854	0.000369503
1417518_at	Plagl2	-1.20959	0.211928
1417519_at	Plagl2	1.08567	0.000827047
1417520_at	Nfe2l3	-1.13038	0.262327
1417521_at	Efna2	1.02212	0.892638
1417522_at	Fbxo32	1.01211	0.024914
1417523_at	Plek	-1.24481	0.052344
1417524_at	Cnih2	1.10037	0.513076
1417525_at	Hand1	-1.0599	0.653601
1417526_at	Pcbp3	-1.00838	0.987609
1417527_at	Ap3m2	1.02421	0.00648206
1417528_at	Spag6	-1.09581	0.492275
1417529_at	Rab33a	-1.11689	0.144995
1417530_a_at	Srp9	1.13871	0.639933
1417531_at	Cyp2j5	-1.00941	0.626036
1417532_at	Cyp2j5	-1.06437	0.616931
1417533_a_at	Itgb5	-1.11984	0.501464
1417534_at	Itgb5	-1.23702	0.199476
1417535_at	Fbxo25	1.13152	0.000132105
1417536_at	Zmat2	-1.10109	0.710099
1417537_at	Zmat2	-1.03793	0.9122
1417538_at	Slc35a1	-1.18328	0.0949269
1417539_at	Slc35a1	-1.14503	0.433989
1451525_at	Arhgap12	1.51919	0.000826119
1417541_at	Hells	-1.14087	0.0976788
1417542_at	Rps6ka2	-1.00533	0.937172
1417543_at	Rps6ka2	-1.12378	0.266721
1417544_a_at	Flot2	1.15581	0.040273
1417545_at	Trpv4	-1.05635	0.476518
1417546_at	Il2rb	1.08125	0.490497
1417547_at	Sart3	1.08302	0.396704
1417548_at	Sart3	-1.15427	0.75265
1417549_at	Zfp68	1.08478	0.473927
1417550_a_at	Gsg1	-1.04887	0.70808
1417551_at	Cln3	1.05369	0.0122308
1417552_at	Fap	-1.04211	0.0256708
1417553_at	Plac1	-1.15008	0.362788
1417554_at	Hsd3b4	-1.11619	0.531323
1417555_at	Atad1	-1.11434	0.203433
1417556_at	Fabp1	-1.12703	0.273976
1417557_at	Ubxd1	1.09496	6.03507e-05
1417558_at	Fyn	-1.20009	0.000963488
1417559_at	Sfxn1	1.19343	0.00104237
1417560_at	Sfxn1	1.03538	2.98635e-05
1417561_at	Apoc1	-1.08244	0.898391
1417562_at	Eif4ebp1	-1.13288	0.270874
1417563_at	Eif4ebp1	-1.07893	0.560733
1417564_at	Crsp9	1.13124	4.80158e-07
1417565_at	Abhd5	-1.08779	0.0443902
1417566_at	Abhd5	1.06644	0.135525
1417567_at	Ctnnbip1	-1.187	0.343316
1417568_at	Ncald	-1.10792	0.0641971
1417569_at	Ncald	-1.24178	0.0877283
1417570_at	Anapc1	-1.03958	0.971261
1417571_at	Mpg	1.25979	0.307281
1417572_at	Mpg	-1.10956	0.465258
1417573_at	2010311D03Rik	1.10962	0.284715
1417574_at	Cxcl12	-1.13928	0.363788
1417575_at	Otub2	-1.10285	0.245237
1417576_a_at	Otub2	-1.23197	0.0823876
1417577_at	Trpc3	-1.18883	0.355501
1417578_a_at	Gmppa	1.01909	0.620588
1417579_x_at	Gmppa	1.03388	0.01489
1417580_s_at	Selenbp2	-1.19002	0.308488
1417581_at	Dhodh	1.01323	0.0112643
1417582_s_at	Dhodh	1.0473	0.00492631
1417583_a_at	Crlz1	-1.04068	0.178433
1417584_at	Slc11a2	1.08766	0.0533298
1417585_at	Nup210	1.19698	0.0061688
1417586_at	Timeless	1.03853	2.40846e-05
1417587_at	Timeless	-1.22295	0.555766
1417588_at	Galnt3	-1.05453	0.774028
1417589_at	Galnt3	-1.1261	0.368607
1417590_at	Cyp27a1	-1.26136	0.332256
1417591_at	Ptges2	1.12304	0.524651
1417592_at	Frap1	1.07419	0.850531
1417593_at	Tusc2	-1.0529	0.0662628
1417594_at	Gkap1	-1.02339	0.255897
1417595_at	Meox1	-1.19655	0.353986
1417596_at	Eppb9	-1.22388	0.180452
1417597_at	Cd28	1.28336	0.000187382
1417598_a_at	Fxr1h	1.13795	0.234549
1417599_at	Cd276	-1.10469	0.667409
1417600_at	Slc15a2	-1.19268	0.203023
1417601_at	Rgs1	1.19566	0.000450113
1417602_at	Per2	-1.01779	2.07708e-05
1417603_at	Per2	-1.14834	0.382945
1417604_at	Camk1	-1.09479	0.724326
1417605_s_at	Camk1	1.04635	0.91338
1417606_a_at	Calr	1.03169	0.954437
1417607_at	Cox6a2	-1.01661	0.990683
1417608_a_at	Rpl13a	-1.03067	0.187858
1417609_at	Ube2a	1.3207	0.223771
1417610_at	Apoa5	1.09931	0.690324
1417611_at	Tmem37	-1.17792	0.333121
1417612_at	Ier5	1.02963	0.00579736
1417613_at	Ier5	1.09608	0.881997
1417614_at	Ckm	-1.13626	0.545376
1417615_a_at	Rpl11	1.00003	0.233364
1417616_at	St6galnac2	-1.15874	0.668375
1417617_at	St6galnac2	-1.26221	0.0405169
1417618_at	Itih2	1.042	0.769365
1417619_at	Gadd45gip1	-1.00746	0.11993
1417620_at	Rac2	1.37836	2.20184e-06
1417621_at	Nfatc1	1.32523	1.0026e-08
1417622_at	Slc12a2	1.14342	0.242839
1417623_at	Slc12a2	-1.07932	0.324356
1417624_at	Nab1	1.23449	0.0604025
1417625_s_at	Cmkor1	-1.04898	0.278754
1417626_at	Pde4dip	-1.0061	0.994888
1417627_a_at	Limk1	1.04651	0.945183
1417628_at	Supt6h	1.15108	0.00926543
1417629_at	Prodh	-1.20539	0.257874
1417630_at	Mknk1	1.0953	0.173165
1417631_at	Mknk1	-1.03024	0.289202
1417632_at	Atp6v0a1	-1.10431	0.316004
1417633_at	Sod3	-1.24675	0.248971
1417634_at	Sod3	-1.31406	0.143802
1417635_at	Spa17	-1.18231	0.192509
1417636_at	Slc6a9	-1.14855	0.666343
1417637_a_at	Hmg20b	1.09374	0.0372509
1417638_at	Lefty1	-1.11985	0.724729
1417639_at	Slc22a4	-1.00454	0.808909
1417640_at	Cd79b	1.26766	0.397867
1417641_at	Galntl5	-1.06165	0.80762
1417642_at	Aldh1a3	-1.13249	0.468885
1417643_at	Tsga2	-1.17853	0.455263
1417644_at	Sspn	-1.02638	0.740676
1417645_at	Sspn	-1.20027	0.256069
1417646_a_at	Snx5	1.05763	0.748843
1417647_at	Snx5	1.17359	0.0119575
1417648_s_at	Snx5	1.06288	0.00898371
1417649_at	Cdkn1c	-1.21341	0.265564
1417650_at	Lao1	-1.08664	0.453474
1417651_at	Cyp2c29	-1.10093	0.709906
1417652_a_at	Tbca	-1.04387	0.941807
1417653_at	Pvalb	-1.26228	0.0932139
1417654_at	Sdc4	-1.00835	0.359747
1417655_a_at	Ars2	1.0941	0.0776125
1417656_at	Mybl2	-1.13363	0.339435
1417657_s_at	Dnajc2	1.17074	0.000479406
1417658_at	Tbrg4	1.11352	0.0129485
1417659_at	Vps29	1.17561	0.301217
1417660_s_at	Vps29	1.22159	0.289743
1417661_at	Rdm1	-1.03958	0.111828
1417662_at	Elk3	-1.15839	0.402161
1417663_a_at	Ndrg3	1.1875	3.07163e-05
1417664_a_at	Ndrg3	1.26786	0.00520991
1417665_a_at	Cpsf1	-1.07013	0.726554
1417666_at	Dnttip1	1.05159	0.812696
1417667_a_at	Pter	-1.03557	0.911966
1417668_at	Rtn4ip1	-1.1465	0.272028
1417669_at	Abhd12	1.08197	0.0115468
[truncated: 20,664 more rows]
